# Supplementary material for: An investigation into perceived autonomy support, motivation and competence in chronic pain patients in Ireland: A cross-sectional study
Source: PLoS One. 2024 May 6;19(5):e0301861. doi: 10.1371/journal.pone.0301861 (PMC11073679; doi:10.1371/journal.pone.0301861)
Supplement: S1 Data — (XLSX) [file pone.0301861.s001.xlsx]

## Sheet: Sheet1
Completion	Time	Gender	Age	Location	Pathology	Years of Pain	Primary Healthcare Provider	Participant	HCCQ_1	HCCQ_2	HCCQ_3	HCCQ_4	HCCQ_5	HCCQ_6	HCCQ_7	HCCQ_8	HCCQ_9	HCCQ_10	HCCQ_11	HCCQ_12	HCCQ_13	HCCQ_14	HCCQ_15	Total_HCCQ	Mean HCCQ	Worst_pain_24hrs	Least_Pain_24hours	Average_Pain	Pain_Now	Mean_Pain_Severity	Pharmacology	Effect_of_pharmacology	BPI_1	BPI_2	BPI_3	BPI_4	BPI_5	BPI_6	BPI_7	Pain_Interference_BPI_Total	TSRQ_1	TSRQ_2	TSRQ_3	TSRQ_4	TSRQ_5	TSRQ_6	TSRQ_7	TSRQ_8	TSRQ_9
100	577	1	69	Armagh	Osteoarthritis low back pain. Osteoporis	10	1	1	4	3	3	4	4	1	4	4		3						30	2
100	831	1	54	Dublin	dystonia and osteoarthritis	7	5	2	5	5	7	4	7	4	4	5	6	4	4	6	7	4	4	76	5.06667	7	0	4	5	4	Anti spasm medication and anti-inflammatories and private physio	0.5	8	8	8	5	0	0	8	5.28571	6	1	6	1	3	7	5	5	1
100	885	1	59	Dublin	Pelvic and low back pain	9	1	3	7	4	7	7	7	7	7	7	7	7	7	7	7	7	7	102	6.8	9	5		8	5.5	Pain killers and physio	0.4		8	8	8	8	10	8	7.14286	4	4	4	4	2	4	3	6	4
100	713	2	67	Dublin	protruding disc in back	10	4	4	5	5	7	5	6	5	6	5	6	5	5	5	7	4	5	81	5.4	6	1	3	1	2.75	physio	0.8	7	4	6	1	1	1	3	3.28571	5	4	6	3	4	5	3	5	4
100	771	1	63	Wicklow	Osteoarthritis,fibromyalgia, low back pain, foot problems, knee issues, hand issues	5	4	5	7	7	7	7	7	7	7	7	7	7	7	7	7	7	7	105	7	3	3	3	3	3	Occasional use of Arthrotec and sporadic visits to my physio	1	0	3	0	2	0	0	3	1.14286	7	3	7	1	7	7	4	4	2
100	894	1	66	Dublin	Pelvic, back, hip	7	4	6	7	7	7	7	7	6	7	7	7	7	7	7	7	6	7	103	6.86667	7	3	5	7	5.5	Acupuncture and skudexa and paracetamol	0.4	8	8	8	6	5	9	5	7	7	7	7	1	7	7	7	7	1
100	587	1	40	Dublin	Nerve pain	2	3	7	2	2	3	4	4	1	1	3	2	3	2	2	3	2	1	35	2.33333	6	2	7	3	4.5	Solpadex, muscle relaxers, anti depressants	0.6	6	6	5	7		5	8	5.28571	7	2		1	1	6	4	7	1
100	739	1	45	Dublin	C5 C6 Cervical fusion and disc bulge in lower back	4	3	8	5	6	6	6	7	6	6	7	7	6	7	6	7	6	5	93	6.2	9	5	7	7	7	Pain medication, injections, physio, sports therapy, tens machine, reflexology, consultant and gp	0.5	10	10	5	10	10	10	8	9	4	1	3	1	7	4	3	3	3
100	513	1	60	Dublin	Sjorgens syndrome	10	2	9	1	4	6	4	4	4	4	5	5	3	3	4	3	3	5	58	3.86667	2	2	2	1	1.75	none		0	0	0	0	0	2	0	0.285714	7	6	7	1	5		4	5	1
100	901	1	53	Dublin	Osteoarthritis, SI joint pain, coccyx, pelvis instability	23	6	10	5	6	5	5	7	6	6	6	6	6	6	2	7	6	6	85	5.66667	4	4	6	3	4.25	Pain injections, physio,	0.3	3	2		3	1	3		1.71429	7	4	7	3	1	7		4	1
100	577	1	68	Dublin	Leg pain as a result of spinal surgery	2	4	11	7	7	7	7	7	7	7	7	7	7	7	7	7	7	7	105	7	7	7	7	7	7	No eat the moment	0.2	7	8	8	8	0	10	8	7	7	4	7	1	4	7	7	7	1
100	549	1	52	Dublin	Arthritis in knees	5	6	12	4	4	5	4	4	4	3	3	4	4	4	4	3	4	3	57	3.8	6	6	5	5	5.5	None at present - pics ns tan tabs when v bad pain	0.3	7	4	6		4	7	6	4.85714	6	6	5	3	4	5		5
100	738	1	66	Dublin	Osteoarthritis osteoporosis chronic pelvic pain low back pain ankle pain (old fracture)	2	1	13	1	1	4	1	1	1	3	1	2	1	1	1	1	4	1	24	1.6	6	3	4	2	3.75	Anti inflammatory	0.4		6	6	4	8	3		3.85714	5	3	7	4	3	7	4	7	4
100	835	1	68	Dublin	Fibromyalgia, migraine , CDH, back/hip pain, arthritis in knees	32	17	14	4	6	7	4	7	4	7	6	6	6	5	7	7	4	6	86	5.73333	9			7	4	Rivotril( headaches/migraine) Vimovo/paracetamol as required ( I try to really limit to migraine )physio	0.3		10	10	10	10	7	10	8.14286	7	2	4	4	4	5	7	7
100	602	2	48	Dublin	Parsonage Turner syndrome and post cervical surgery pain and complication	0.25	7	15	5	5	5	5	7	5	6	6	6	5	6	7	1	5	7	81	5.4	8		6	6	5	Anti inflammatory and anti spasm and nerve pain relief	0.6	7		8	7	6	6	9	6.14286	5	1	5	4	1	6	4		7
100	781	1	48	Dublin	low back pain, neck pain. joint pain.	5	7	16	4	4	4	4	4	5	1	2	4	4	4	1	5	1	2	49	3.26667	6	8	7	5	6.5	paracetomol at the moment. unable to take strong painkillers	0.2	10	7	10	10	10	10	10	9.57143	7	4	7	1	1	7	1	7	1
100	646	1	66	Wicklow	Osteoarthritis,low back pain.	5	4	17	7	7	7	6	7	7	7	7	7	7	7	7	1	7	7	98	6.53333	3	1	5	1	2.5		0.8	2	3	0	3	0	3	0	1.57143	7	4	7	1	1	7	1	7	1
100	650	1	56	Dublin	Osteoarthritis, sciatica	1	1	18	6	6	6	6	5	3		3	4		7	4	5	5	5	65	4.33333	6		5	4	3.75	Celebrex amitriptyline	0.7	5	5	5	6	4	5	6	5.14286	7	4	7	1	1	7	7	7	1
100	983	1	54	Dublin	early arthritic pain in hip and secondaries in knee	2	1	19	4	3	5	4	3	4	3	2	4	3	4	4	5	3	3	54	3.6	3	1	3	1	2	Vimovo twice/day, difene topical spray, regular wear knee support/strap, regular use of 'deep freeze' cold patches	0.5	9	7	10	8	8	8	8	8.28571	6	4	7	3		6	5	4	3
100	4702	2	63	Dublin	Rheumatoid arthritis, carpal tunnel, pericarditis, migraine.	14	3	20	4	6	7	6	7	7	5	7	7	3	5	6	2		3	75	5	0	0	1	0	0.25	RoActemra / Arava .zydol, solpadeine.	1	0	0	0	0	0	0	0	0	6	1	6	1	7	6	6	7	1
100	950	2	79	Dublin	low back pain	3	18	21	4	1	5	3	6	6	6	6	6	6	6	6	2	6	6	75	5	10	10	10	8	9.5	none	0	9	6	10	10	0	10	8	7.57143	4	4	4	1	1	1	4	4	1
100	766	1	25	Dublin	Chronic back pain initially caused by a bulging disc	3	4	22	6	7	7	7	7	7	7	7	7	7	7	7	7	6	7	103	6.86667	5	0	6	0	2.75	Muscle relaxers / tradol only when my back flares up badly as pain relief typically does nothing. Predominately use hot water bottle	0.1	4	7	1		1	4	5	3.14286	7	7	7	1	1	7	7	7	1
100	1322	2	65	Kerry	Low back pain	6	4	23	6	6	7	7	7	7	5	7	7		7	7	7	4	7	91	6.06667	5	3	4	7	4.75	Amatrypteline 25. Mg	0.2	0	3	0	0	0	4	4	1.57143	7	1	3	1	7	1	5	5	1
100	730	1	55	Dublin	Lower back pain, left shoulder pain, and left leg nerve pain	30	3	24	7	7	7	7	7	7	7	7	7	6	6	5	7	7	7	101	6.73333	2	0	1	0	0.75	Physiotheraphy, Gym, Nerve Block injections as required and Painkillers as required	0.9	1	3	1	3	1	1	3	1.85714	7	4	7	4	1	7	7	6	4
100	1224	1	69	Dublin	Fibromyalgia . Low back pain. Osteoarthritis	6	1	25	2	2	7	4	4	2	4	4	5	6	4	4	4	4	4	60	4	7	7	7	7	7	Paracetamol	0.4	5	2	4				6	2.42857	7	7		7	1	7	7	7	1
100	606	2	64	Dublin	Degeneration of the disks in the lower back	5	7	26	7	6	7	6	7	7	5	7	7	5	3	6	4	3	6	86	5.73333	3	0	2	0	1.25	Exercise programme	0	1	0	4	0	0	0	0	0.714286	6	1	6	5	1	7	6	7	2
100	2443	1	55		Osteoarthritis, psoriatic arthritis, spondolollisthes, ankylosing spondylitis, spondiloarthropathy, otitis pubis, nerve damage pain post surgery.	39	3	27	7	7	7	7	7	7	4	7	7	7	6	7	1	7	7	95	6.33333	8	3	3	8	5.5	Paracetamol, Neurontin 600mg, Baclafen 19mg, Oxycontin 20mg	0.6	7	2	10	7	3	3	3	5	7	2	2	4	4	6	2	7	1
100	595	1	65	Dublin	Back oain	6	4	28	7	7	7		7	7	7	7	7	7	7	7	7	7	6	97	6.46667	3	2	5		2.5	Vivmovo	0.7	3	3	5	4	0		0	2.14286	6	7	7	1	1				7
100	372	2	52	Dublin	Tennis elbow.	0.5	4	29	7	7	7	7	7	7	7	7	7	7	7	7	7	7	7	105	7	3	2	3	2	2.5	Exercises.	0.5	2	2	0	2	0	1	1	1.14286	5	2	5	2	4	4	5	5	3
100	538	1	52	Dublin	lower back pain intermittent over 30 years	0.25	4	30	6	6	7	6	6	6	7	7	6	6	6	6	7	6	6	94	6.26667	2	2	4	1	2.25	anti inflammatories	0	0	0	3	2	2	2	1	1.42857	4	4	5	1	2	2	4	4	2
100	600	2	64	Wicklow	Spondylolisthesis	20	4	31	7	7	7	6	7	7	7	7	7	7	7	7	7	7	7	104	6.93333	6	6	3	6	5.25	None - Physio when required	0	5	4	1	4	0	2	2	2.57143	7	1	7	1	6	3	1	6	1
100	80873	2	57	Dublin	Low back pain	2	4	32	5	6	6	6	6	5	6	6	6	6	6	6	7	6	6	89	5.93333	6	0	3	1	2.5	Discectomy 15 weeks ago. Daily 60 mins of strenghtening physio.	0.9	2	1	3	2	1	1	1	1.57143	7	6	7	4	2	7	7	7	2
100	29122	1	36	Dublin	Nerve damage between L4/5 - leading to chronic pain and left leg issues.	4	3	33	5	6	7	6	6	5	6	6	5	6	6	6	7	5	7	89	5.93333	6	0		2	2	Spinal Cord Stimulator, Neurontin 1800mg daily, Amitriptyline 30mg daily. Palexia 50mg for episodes.	1	3	4	2	2	0	7	1	2.71429	6	6	6	4	1	6	7	4	2
100	2299	2	76	Mayo	scoliosis and osteoarthritis	10	14	34	6	6	7		6	6	7	6	7	6	5	5	7	5	6	85	5.66667	5	0	2	2	2.25	paracetemol	0.3	6	4	8	5	4	3	3	4.71429	4	2	6	4	1	5	2	3	5
100	1929	1	78	Dublin	Foot drop from disc pressing on nerve root in L4 L5.Wear and tear in lower lumbar region identified 35 years ago. 4	4	5	35	7	7	7	4	7	7	7	7	7	7	7	7	7	7	7	102	6.8	4	2	3	1	2.5	None		3	2	5	4	0	4	1	2.71429	7	4	7	1	1	7	7	6	1
100	537	1	48	Meath	Cervical Degenerative Disks	25	4	36	7	7	7	7	7	7	7	7	7	7	7	7	7	7	7	105	7	8	5	3	8	6	tylex, Vimovo, heat, rest	0.5	9	3	1	9	4	4	6	5.14286	7	4	7	1	4	7	4	7	1
100	799	2	44	Wicklow	Neuropathic pain	10	4	37	7	7	7	7	7	7	7	7	7	7	7	7	7	7	6	104	6.93333	7	2	4	4	4.25	Acupuncture, physical conditioning, anti inflammatories	0	4	7	3	5	5	7	4	5	7	1	7	1	1	7	5	7	1
100	128152	1	30	Dublin	Back pain	5	4	38	5	7	7	7	7	6	6	7	6	6	6	7	7	7	5	96	6.4	4	0	2	1	1.75	Deep tissue massage, stretching	0.6	0	3	0	1	0	4	0	1.14286	7	7	7	2	1	7	7	7	3
100	1033	1	28	Dublin	TMJ disorder	1	3	39	7	7	7	7	7	6	7	7	7	7	7	7	7	4	7	101	6.73333	6	0	7	2	3.75	Physio, steroid injection and anti-inflammatories	0.3	6	8	0	7	6	6	7	5.71429	4	4	4	1	4	2	7	4	1
100	799	2	66	Dublin	Osteoarthritis	5	1	40	6	6	7	6	6	6	7	7	7	6	4	6	7	5	6	92	6.13333	7	3	5	3	4.5	Paracetamol, taking blood thinners for a heart problem so anti-inflamatories are not an option.	0.4	4	5	6	5	0	3	5	4	5	4	6	1	5	5	5	5	2
100	582	2	38	Dublin	Rheumatoid arthritis, osteoarthritis, fibromyalgia	12	2	41	7	7	7	7	7	7	7	7	6	6	6	6	7	6	7	100	6.66667	7	5	4	6	5.5	Biologic injection for arthritis, vimovo and topical creams	0.3	6	8	3	4	7	7	7	6	4	5	5	3	3	3	5	4	3
100	778	2	50	Cork	Osteoarthritis	4	4	42	6	7	7	7	7	7	7	7	6	7	6	6	7	6	4	97	6.46667	3	1		1	1.25	Physiotherapy	0	1	1	0	1	1	0	1	0.714286	7	5	7	2	1	7	7	7	4
100	1281	1	49	Kilkenny	Low back pain. Nerve pain.	4	3	43	7	7	7	7	7	7	7	7	7	7	7	7	7	7	7	105	7	6	5	5	5	5.25	amitriptyline/panadol/solpadine/acupuncture/physiotherapy support	0.5	5	7	7	7	3	5	7	5.85714	5	4	7	1	1	6	3	6	1
100	482	1	39	Cork	Psoriatic arthritis	4	1	44	5	6		5	6		5	6			6	7	7		5	58	3.86667	7	5	6	7	6.25	Anti inflammatory medications and painkillers	0.5	10	10	8	8		9	10	7.85714	5		4	1	2	4	7	4	1
100	360	1	40	Galway	Psoriatic Arthritis, Back pain, Fibromyalgia	7	1	45	7	6	6	6	6	4	6	7	7	7	7	7	7	6	6	95	6.33333	8	8	5	7	7	Vimovo		5	3	7	7	0	7	3	4.57143	7	3	6	2	4	6	2	4	2
100	588	1	43	Limerick	Bulging disks ,carpal tunnel,	8	3	46	4	1	6	6	4	1	4	4	4	3	4	4	2	4	2	53	3.53333	7	5	7	5	6	Vimotiv kapake nurostill sleeping tablet pain injections	0.6	10	10	10	10	10	10	10	10	4	4	5	2	2	4	2	4	1
100	755	1	62	Meath	Fibromyalgia. Osteoarthritis	8	1	47	4	2	1	1	1	4	2	1	1	2	2	1	1	4	1	28	1.86667	6	4	6	5	5.25	Lyrica..paracetemol.. vimovo	0.3	6	9	6	7	6	10	8	7.42857	7	4	4	1	2	5	4	6	1
100	1499	1	52	Offaly	Osteoarthritis, Fibromyalgia, low back pain	0.75	1	48	7	5	5	6	4	3	3	3	4	4	3	3	6	2	2	60	4	9	5	8	9	7.75	Paracetamol, Solpadeine, Amitriptyline	0.4	10	8	10	10	10	10	8	9.42857	7	1	7	1	4	7	1	7	4
100	694	1	48	Limerick	Crohnâ€™s disease	10	1	49	4	4	6	5	6	5	6	6	4	5	7	7	7	6	6	84	5.6	3	2	5	3	3.25	Anti inflammatories and finished a course of steroids	0.4	5	6	4	6	7	9	5	6	4	1	5	4	3	4	1	4	1
100	518	1	51	Dublin	Lupus, UCTD, peripheral neuropathy, pericarditis	3	2	50	5	5	4	6	3	2	4	5	6	5	4	2	6	3	2	62	4.13333	3	2	4	2	2.75	Methotrexate, gabapentin, etoricoxib, steroids, ppi, plaquenil	0.7	4	2	2	7	1	5	3	3.42857	7	4	7	2	1	6	4	2	4
100	747	2	46	Tipperary	Foraminal and central spinal stenosis. Psoriatic arthritis	15	6	51	6	7	7	4	6	5	6	7	7	7	5	4	7	7	4	89	5.93333	8	8	8	8	8	Benepali injections weekly. Paracetamol. Aleve. Waiting for appointment with pain specialist	0.3	7	10	10	10	7	10	10	9.14286	7	1	7	1	1	7	4	7	1
100	910	1	41	Kerry	Low back pain, upper back pain, pelvic pain, shoulder pain, migraine, fibromyalgia, psoriatic arthritis	22	1	52	5	3	7	5	4	3	6	5	5	6	3	5	6	6	5	74	4.93333	9	7	7	8	7.75	Nordimet, Amgevita, Naltrexone, Etoflam gel, paracetamol	0.1	7	4	6	7	2	6	4	5.14286	7	1	7	1	1	7	4	7	1
100	427	2	51	Tipperary	PsA, Fibromyalgia, Meningioma	5	2	53	7	7	7	7	7	7	5	7	7	5	7	7	7	7	7	101	6.73333	8	6	7	8	7.25	IV infusion/ meds/ periodic steroid injections	0			2			10		1.71429	7	7	7	1	1	7	7	7	1
100	890	1	36	Wexford	Fibromyalgia, ankylosing spondylitis and migraine	12	2	54	1	2	6	4	3	4	1	2	2	2	2	2	2	2	2	37	2.46667	8	7	7	8	7.5	None. I've had serious allergic reactions to most medications that I've tried. I'm awaiting to be admitted to physical rehab 18 months now. I use cannabis oil and vape cannabis for pain and inflammation relief.	0	10	7	7	7	5	7	7	7.14286	7	6	4	1	1	6	5	7	1
100	627	1	67	Dublin	Fibroyalgia	5	1	55	2	4	4	3	3	4	4	4	3	4	3	3	7	3	1	52	3.46667	9	9	6	9	8.25	Pain relief		10	10	10	10	7	10	7	9.14286	7	4	7	1	4	7	4	7	1
100	657	1	42	Wexford	Rheumatoid Arthritis, Fibromyalgia, migraine, back pain	2	2	56	2	2	2	2	2	1	1	1	2	1	1	1	1	1	1	21	1.4	8	6		6	5	Vimovo, had steroids injection 2 weeks ago, paracetamol and ketoprofen gel	0.3	8	10	8	10	8		10	7.71429	7	7	7	1	1	7	4	7	1
100	632	1	42	Westmeath	Psoriaisic Arthritis, Fibromyalgia	6	18	57	2	1	2	2	2	4	3	2	3	2	1	4	4	2	2	36	2.4	10	8	10	9	9.25	Just gel	0.3	10	10	10	10	0	9	10	8.42857	7	1	7	4	4	6	6	7	4
100	521	1	43	Dublin	Rheumatoid Arthritis	5	2	58	7	7	6	7	7	7	7	7	7	7	7	7	7	6	6	102	6.8	5	2	5	3	3.75	Methotrexate, xeljanz	0.7	6	5	8	10	2	6	6	6.14286	5	7	7	3	2	5	7	6	3
100	10498	1	75	Galway	Osteoarthritis /spinal stenosis/had RA/numerous joint replacements	1	4	59	7	7	5	6	7	7	7	7	6	4	7	7	7	4	7	95	6.33333	9	7	8	7	7.75	Paracetamol/Mobic/versatis patches/	0.5	6	10	10	7	9	7	6	7.85714	7	1	7	1	4	7	3	7	1
100	738	1	52	Westmeath	Degenerative cervical myelopathy, myelomalacia, osteoarthritis, degenerative disc disease spinal stenosis	4	7	60	3	2	4	4	3	1	2	5	2	2	1	4	3	2	2	40	2.66667	7	3	5	3	4.5	Baclofen. Swimming, stretching, rarely ibuprofen, voltarol gel, massage, meditation,	0.2	10	10	10	10	10	10	10	10	7	4	7	3	1	7	4	7	3
100	582	1	63	Clare	Osteoarthritis, psoritic arthritis	2	6	61	5	6	7	6	6	7	6	6	6	6	6	6	6	6	6	91	6.06667	5	2	4	4	3.75	Steroid injections	0.4	5	5	7	6	3	4	5	5	4	4	4	1	3	3	4	4	1
100	640	1	24	Kildare	Low back pain- spondylosis, spondylolthesis, advanced degenerative disk disease	1	4	62	5	4	5	5	6	5	2	4	4	5		6	7	4	5	67	4.46667	6	5		4	3.75	Exercise routine prescribed by physio, amitriptyline 10mg, difene, ixprim	0.1	6		6	7	7		7	4.71429	4	7	5	2	1	7	7	6	3
100	581	1	42	Kerry	Psoriatic arthritis	12	2	63		3	3	3	1	3	3	1	2	2	3	3	1	3	4	35	2.33333	6	6	5	5	5.5	None just inject every two weeks	0.4	2	4	0	3	5	3	1	2.57143	7	4	7	1	4	7	4	4	1
100	655	1	41	Dublin	Fibromyalgia, Inflammatory arthritis	6	1	64	7	6	7	4	7	6	6	7	6	6	7	7	7	6	7	96	6.4	6	5	5	6	5.5	Tramadol, deltacortril, alta vita, folic acid lanzaparazole		7	6	8	8	3	10	5	6.71429	3	1	2	1	7	2	1	1	1
100	674	1	45	Kilkenny	Fibromyalgia, osteoarthritis, tendonitis	10	2	65	3	2	5	4	5	3	2	4	5	3	3	4	4	3	3	53	3.53333	8	4	5	4	5.25	Amitriptyline, low dose Naltrexone, ponston, paracetamol, etoflam gel, physiotherapy	0.7	6	6	7	7	6	7	8	6.71429	4	3	4	3	5	3	3	4	4
100	376	1	28	Limerick	Anklosing spondylitis	10	2	66	6	4	5	5	5	5	5	6	5	6	5	4	4	5	6	76	5.06667	1	1	3	1	1.5	Biologic injections		1	3	0	0	0	6	4	2	7	7	7	1	3	7	7	7	4
100	716	1	52	Donegal	Osteoporosis ? Rheumatoid arthritis. Fibromyalgia.	9	14	67	4	3	3	6	1	1	4	4	4	7	4	3	4	3	1	52	3.46667	8	7	8	10	8.25	Difene , tramadol.	0.2	6	8	9	10	6	10	10	8.42857	4	1	5	3	7	4	3	4	7
100	689	1	63	Mayo	Osteoarthritis, disc degeneration.	10	1	68	4	7	7	4	4	7	4	4	4	7	4	4	4	4	5	73	4.86667	10	3	7	3	5.75	Aqua aerobics, recommended by GP	0.4	8	10	7	7	7	10	10	8.42857	7	7	7	1	1	7	7	7	1
100	884	1	62	Dublin	Sacroiliac pain, Rheumatoid Arthritis	33	4	69	7	7	7	7	7	7	7	7	7	7	7	7	7	7	7	105	7	6	2	5	3	4	Vimovo, Nurofen plus, exercise (stretching and strengthening), ice, heat packs	0.5	10	6	10	10	8	7	7	8.28571	7	3	7	1	1	7	6	7	1
100	511	2	65		low back pain	1	4	70	6	7	7	6	6	6	7	7	7	6	7	7	7	6	7	99	6.6	7	4	6	6	5.75	ogoing physio	0.7	7	7	2	4	4	8	4	5.14286	6	4	6	5	3	5	5	5	2
100	735	1	36	Cork	Psoriatic Arthritis, all over back, neck & shoulder pain, scoliosis	8	1	71	2	2	5	4	2	1	5	2	4	3	4	4	2	3	4	47	3.13333	5	1	7	5	4.5	Physiotherapy & Cosentyx	0	8	9	9	7	2	3	8	6.57143	4	3	5	6	1	4	3	5	6
100	497	1	66	Wexford	Osteoarthritis .2 knee replacements.itband and trochanteric bursitis	15	1	72	3	3	7	1	2	3	1	1	2	2	1	1	1	1	1	30	2	7	4	6	8	6.25	Difene.vitafen.paracetamol.anxicalm		7	8	8	7	4	9	7	7.14286	7	6	6	1	4	7	7	6	1
100	698	1	49	Kildare	Lower back pain	5	3	73	3	3	4	6	4	4	2	3	3	2	2	4	4	4	3	51	3.4	4	4	7	4	4.75	Ixprim and Baclofen	0.4	6	7	8		10	10	8	7	7	5	7	4	3	7	6	7	4
100	929	1	54	Dublin	Ankylosing Spondylitis, migraine	19	1	74	5	5	6	4	6	5	6	5	5	5	6	6	7	6	6	83	5.53333	3	1	4	2	2.5	Humira, zolmitriptan, diclac	0.9	2	1	1	3	0	2	1	1.42857	4	3	7	1	2	5	3	5	2
100	757	1	38	Wexford	Fibromyalgia, Migraine, IBS, Adenomyosis	20	1	75	3	2	5	5	3	1	3	4	3	3	1	1	2	2	5	43	2.86667	8	3	6	7	6	Amitryptaline, Gabapentin and a very low dose of solpadeine due to stomach ulcer, low dose of Ixprim as it causes my migraine. So there are little/no options for pain relief that won't exacerbate one or more of my illnesses.	0.2	8	4	7	10	8	9	10	8	7	1	3	1	4	4	2	4	1
100	26225	1	30	Cork	Ankylosing Spondylitis	8	2	76	1	5	4	6	7	5	5	6	6	6	2	4	7	4	5	73	4.86667	5	4	5	6	5	Entanercept, Arcoxia	0.4	7	8	4	9	8	10	9	7.85714	7	5	4	7	1	6	5	4	7
100	521	1	61	Tipperary	Psoriatic Arthritis	4	2	77	1	1	1	1	1	1	1	1	1	1	1	1	1	1	1	15	1	8	8	7	6	7.25	Tramadol Paracetamol	0.4	10	5	3	10	0	7	9	6.28571	7	1	7	1	6	6	7	7	1
100	66808	1	55	Limerick	fibromyalgia, lower back pain, right shoulder pain,neck pain,	10	1	78	7	7	7	7	7		7	7		7	7	7	7	7	7	91	6.06667	7		3	9	4.75	antinflammatories, painkillers, pain management injections	0.2	9	8	4	8	3	7	5	6.28571	7	4	7	1		4	4	6	1
100	533	1	58		Crps	20	3	79	5	5	7	7	7	6	7	7	5	5	5	5	7	5	5	88	5.86667	7	4	5	3	4.75	Gabapentin 900mg, diclofenac sr	0.7	6	4	7	5	5	8	2	5.28571	7	1	7	1	1	7	4	5	1
100	572	1	71	Kerry	post Shingles nerve damage	2	1	80	5	5	5	4	5	5	5	5	5	5	4	4	7	4	4	72	4.8	5	3	7	3	4.5	pregabalin 600mg per day	0.2	7	7	3	7	4	7	8	6.14286	3	4	5	1	2	5	5	5	1
100	4973	1	43	Dublin	Chronic low back pain	11	3	81	5	5	5	4	5	4	4	6	5	5	4	4	6	4	5	71	4.73333	4	0	3	2	2.25	Tylex + Physiotherapy	0.7	3	2		3	1	2	4	2.14286	7	2	7	1	2	5	4	7	1
100	616	1	40	Waterford	Psoriatic arthritis, lower back pain, carpal tunnel syndrome	4	1	82	6	7	6	5	7	7	4	6	6	6	6	6	6	6	6	90	6	6	6	6	5	5.75	DMARD and painkillers	0.4	5	7	5	5	5	6	5	5.42857	7	7	7	4	1	7	7	7	1
100	1143	1	63	Dublin	Ankle pain due to broken ankle	0.75	4	83	7			6	7	6	6	7	7	6	6	7	7	6	7	85	5.66667	6	0	4	3	3.25	Rest, exercise/stretches, medication	0.7	6	4	5	5	4	1	7	4.57143	7	3	7	4	1	7	6	4	2
100	880	2	64	Dublin	Osteoarthritis, Rheumatoid Arthritis, Fibromyalgia	2	1	84	4	5	5	5	4	5	4	6	5	3	4	4	4	4	3	65	4.33333	6	3	5	6	5	Tramadol	0.3	5	6	8	8	7	9	7	7.14286	5	1	6	1	4	5	1	5	1
100	1504	1	55	Limerick	Mixed connective tissue disorder / Raynauds/rheumatoid Arthritis / osteoarthritis	18	6	85	5	5	6	6	6	5	6	6	7	5	5	6	6	4	4	82	5.46667	4	0	2	1	1.75	Steroids/panadol/ anti inflammatory tablets/cellcept/rituximab/aspirin/BP tablets	0.8	3	5	7	4	7		8	4.85714	7	4	7	1	1	7	4		1
100	825	1	54	Limerick	OA,Gout, post mastectomy pain, Lower back pain	10	1	86	4	2	2	2	2	2	1	1	1	1	1	1	1	1	1	23	1.53333	6	7	6	6	6.25	Solpadeine	0.2	8	6	10	7	5	10	10	8	6	1	6	1	2	6	5	6	1
100	836	1	49	Dublin	Post traumatic arthritis	24	6	87	4	7	7	4	7	4	5	6	5	7	6	7	7	6	6	88	5.86667	8	2	4	6	5	Antiinflammatory meds and steroid injections	0.6	9	0	9	3	0	3	1	3.57143	7	1	6	1	4	2	1	5	1
100	7952	1	55	Kerry	Osteoarthritis/low back pain	20	6	88	7	7	7	7	7	7	6	7	7	6	6	7	7	6	7	101	6.73333	7	3	6	6	5.5	Injections/Anti inflammatories	0.8	7	2	8	7	3	6	5	5.42857	7	6	7	1	1	7	7	7	1
100	558	1	53	Dublin	Chronic Lyme disease or Post Treatment Lyme Disease	3	13	89	2	5	2	5	5	5	5	5	5	5	6		6	6	6	68	4.53333	7	5	7	7	6.5	LDN	0.5	6	7	5	8	7	9	8	7.14286	6	2	6	2	3	6	6	6	2
100	958	1	59	Cork	Inflammatory arthritis, fibromyalgia	7	2	90	5	5	7	6	6	6	5	6	6	6	6	6	7	6	6	89	5.93333	7	3	6	4	5	Xenjan, plaqunil, tramadol, paracetamol, pain patches	0.7	9	8	6	8	5	2	6	6.28571	7	5	5	2	2	4	4	5	2
100	1083	1	56	Dublin	Osteoarthritis hands hips and lower back. Fibromyalgia, Migraine, Lower back pain, Costochondritas	10	3	91	7	7	7	7	7	7	7	7	7	7	7	7	6	2	6	98	6.53333	8	3	7	6	6	Vimovo, Nortriptyline, Zomig Rapimelt or Imigran. Lignocaine Ketamine Infusion bi annually for Fibromyalgia, Injective therapy for facet and sacroiliac joints approximately every 18 months, Thumb joint injections yearly.	0.3	5	4	2	3	2	9	5	4.28571	7	1	7	1	4	6	4	5	1
100	708	1	49	Cork	congenital scapular dysplasia	28	3	92	4	4	6	5	7	3	3	5	4	4	5	4	6	5	3	68	4.53333	7	4	5	6	5.5	pain blockers, steroids, massage, exercise, anti inflammatory meds	0.1	5	3	2	8	1	5	2	3.71429	7	7	7	1	7	7	7	7	1
100	1046	1	64		Osteoarthritis	20	1	93	1	1		7		1	1		1	1	1	1	4	1	1	21	1.4	3	1	3	2	2.25		0	2	0	0	2	0	2	0	0.857143	7	1	7	1	4	7	4	7	1
100	752	1	60	Dublin	Sarcoidosis, Degenerative Disc Disease	30	16	94	3	3	6	6	6	7	6	5	6	6	4	5	6	5	5	79	5.26667	7	2		7	4		0.3	5	2		5	5	7	6	4.28571	7	1	7	1	2	6	6	7	1
100	769	2	61	Dublin	Migrane	10	1	95	5	5	5	5	5	4	5	6	5	5	5	5	5	5	5	75	5	7	4	5	0	4	Panodol	0.5	7	5	5	4	4	8	7	5.71429	7	4	7	5	7	5	7	7	5
100	873	1	69	Meath	Arthritis & multiple disc prolapses	41	1	96	7	7	7	7	7	7	7	7	7	7	7	7	7	1	7	99	6.6	10	6	8	10	8.5	Oxycontin & Oxynorm & Solpadol & Brufen	0.5	10	10	5	5	5	2	2	5.57143	1	1	1	1	1	1	1	1	1
100	1480	1	41	Wicklow	arthritis in both feet	7	1	97	1	1	1	4	2	1	1	1	2	4	1	2	3	2	2	28	1.86667	0	0		6	1.5	Difene	1	3	0	3	3	0	2	4	2.14286	6	2	5	1	1	6	6	6	1
100	1803	1	62	Dublin	Migraines, knee pain (both knees), lower back pain, left glute pain, hip pain, nerve pain on left side from waist down.	3	1	98	4	4	4	4	4	4	4	5	3	5	4	4	6	4	4	63	4.2	7	2	8	2	4.75	Vimovo and when necessary paracetamol	0.4	7	5	5	6	0	4	3	4.28571	7	1	7	1	1	4	1	7	1
100	1225	2	68	Dublin	Testicular pain diagnosed as being caused by inadequate level of local anesthetic for vasectomy procedure	25	3	99	4	4	7	4	4	4	7	7	7	4	7	6	4	2	4	75	5	8	0	6	7	5.25	Solpodeine	0.5	3	5	0	3	3	0	5	2.71429	7	2	7	1	7	5	4	7	1
100	592	1	58	Dublin	Ehlers-Danlos Syndrome, Osteoarthritis.	58	12	100	6	7	7	7	7	7	7	7	7	7	7	7	6	7	7	103	6.86667	8	6	8	6	7	Vimovo, Maxelief..	0.5	7	2	9	8	2	9	5	6	3	1	3	1	6	2	1	4	1
100	909	1	61	Limerick	Fibromyalgia, low back pain, pelvic pain, tendinitis	15	15	101	7	4	7	7	7	7			6		7		3	4	7	66	4.4	7	5	7	7	6.5	Exercise, pain relief tablets	0.1	8	9	10	8	6	10	10	8.71429	7	7	7	1	1	7	7	7	1
100	32596	1	54	Wicklow	Osteoarthritis neck and shoulder pain	30	1	102	3	3	5	4	3	2	2	2	2	2	3	2	3	2	2	40	2.66667	6	3	6	5	5	Anti inflammatories pain killers	0.5	6	6	6	8	6	7	6	6.42857	6	2	6	2	2	7	4	6	4
100	4639	1	66	Wexford	Bone loss, muscle and ligament damage consistent with major trauma caused by years of parathyroid disease	4	1	103	7	5	7	7	7	4	5	7	7	7	7	7	7	6	7	97	6.46667	8	8	8	8	8		0.1	10	6	10	10	6	3	10	7.85714	7	4	4	1	4	4	1	4	1
100	683	1	65	Meath	Osteoarthritis fibromyalgia	10	1	104	4	1	4	4	1	1	1	1	1	1	4	1	4	1		29	1.93333	10	10	8	9	9.25	Lyrica. Ixprim acroxia	0.2	10	5	2	8	8	10	8	7.28571	7	7	7	1	4	7	7	7	1
100	1206	1	27	Dublin	Migraine, hyper mobility, TMJ, Renaud's disease, back pain, circulation issues	12	1	105	3	1	3	2	2	1	1	1	2	1	1	1	1	1	1	22	1.46667	7	3	5	7	5.5	Paracetamol when needed, told to exercise and get enough sleep.	0.1	3	6	2	4	5	6	4	4.28571	6	5	5	1	1	4	5	5	2
100	312	1	27	Dublin	Herniated lumbar disc	1	4	106	6	7	6	5	4	7	5	7	7	6	5	7	7	2	3	84	5.6	3	1	3	2	2.25	Physiotherapy	0.3	5		8	8	5	3	7	5.14286	6	4	7	1	1	7	7	7	4
100	681	1	42	Dublin	EDS, fibromyalgia, psoriatic arthritis, migraine, post-injury complications	30	18	107	1	1	4	4	4	1	2	1	1	1	1	4	1	1	4	31	2.06667	8	5	5	7	6.25	I don't tolerate pain medication other than paracetamol due to other conditions so I use cold and heat therapy, acupuncture, massage, reflexology, chiropractic.	0.3	10	9	10	10	10	5	7	8.71429	1	1	1	1	4	6	1	4	1
100	707	1	40	Clare	Hand arthritis, arthritic hip pain	6	1	108	1	1	1	1	1	1	1	1	1	1	1	1	1	1	1	15	1	6	6	7	6	6.25	Steroids and anti inflammatory gel	0.2	7	8	9	8	5	8	9	7.71429	7	1	4	1	7	4	1	4	1
100	1264	1	36	Dublin	Migraine and M.E.	7	5	109	4	3	4	5	3	3	3	2	2	3	2	2	3	2	2	43	2.86667	5	2	2	5	3.5	None	0	3	2	4	4	0	4	2	2.71429	7	2	7	2	1	7	2	7	2
100	715	1	53	Westmeath	Spondylosisthesis , fibromyalgia, migraine,gout,ME	25	1	110	1	2	2	4	4	3	2	4	2	4	2	2	4	4	2	42	2.8	7	7	8	5	6.75	Paracetamol, Allopurinol,diclac	0.5	10	3	10	9	3	5	5	6.42857	6	4	4	2	3	3	3	3	2
100	533	1	51	Limerick	Rheumatoid Arthritis	31	2	111	7	7	7		7		7		7	7	7	7	7	7	7	84	5.6	7	7	7	7	7	Arava, Deltacortril, Zydol	0.7	6	3	3	3	3	10	10	5.42857	6	1	4	1	4	4		4
100	474	1	39		Endometriosis	10	1	112	2	1	3	3	1	2	2	3	2	1	2	1	3	3	2	31	2.06667	8	2	6	5	5.25	Ldn	1	10	8	8	10	9	9	9	9	6	4	4	4		4	4	5	3
100	1008	1	27	Dublin	Low back pain	4	1	113	5	5	5	5	5	3	4	3	4	5	4	4	3	4	4	63	4.2	2	1	1	1	1.25	N/A	0	1	1	0	1	0	1	1	0.714286	7	4	7	2	1	7		7	2
100	992	1	43	Dublin	Chronic low back pain	3	4	114	6		6	7	6	7	6	7	7	7	6	7	7	7	7	93	6.2	7	6	4	8	6.25	Heat pads and painkillers	0.3	10				8	10	8	5.14286	7	6	6	1	1	6		6	1
100	397	1	25	Dublin	Fibromyalgia, migraine	5	1	115	1	1	5	5	4	1	4	1	7	1	1	1	1	1	2	36	2.4	5	2	4	6	4.25	None - told by GP that exercise, diet, and sleep are enough.	0	8	8	5	5	6	4	5	5.85714	1	1	6	1	7	4	1	1	1
100	1115	1	44	Dublin	Migraine, low back pain, hip pain, leg pain, foot pain, shoulder paing pain	13	1	116	4	4	4	5	6	5	4	5	5	4	5	7	6	3	6	73	4.86667	4	2	4	10	5	Vimovo 500mg, zomig, tylex, femoston	0.6	7	8	7	7	9	6	8	7.42857	7	7	7	7	1	7	7	7	4
100	620	1		Clare	Migraine, back and neck pain	20	1	117	2	1	1	3	3	1	1	1	1	1	1	2	3	1	2	24	1.6	9	5	6	8	7	CGRP, triptans. Very limited with medication	0.2	7	8	5	8	8	10	10	8	6	4	6	4	2	5	5	5	3
100	456	1	23	Cork	Temporal migraine	5	5	118	5	4	3	4	4	4	4	4	4	3	4	3	4	3	3	56	3.73333	10	10		8	7	Preventative and also medication for when a migraine attack occurs.	0.1			10		10	8	9	5.28571	7	6	7	3	1	7	7	7	3
100	451	1	37	Laois	Occipital neuralgia, fibromyalgia, sacroiliac joint injury, migraine, endometriosis,	21	3	119	7	7	7	7	7	7	7	7	7	7	7	4	7	7	4	99	6.6	6	3	5	6	5	Steroid infusuon, nerve block injections, lignocaine infusion, baclofen, tramdol slow release pain killers, exercise	0.2	6	4	7	7	3	8	5	5.71429	7	1	7	1	1	7	4	7	1
100	405	1	47		Ankylosing Spondylitis	6	2	120	3	5	3	3	3	4	3	2	3	4	4	2	2	3	3	47	3.13333	5	2	4	6	4.25	Cortisone injection	0.7	4	5	4	7	7	9	7	6.14286	7	1	6	1	1	6	1	5	1
100	405	1	46	Cork	Chronic migraine/ hemiplegic migraine	25	5	121	3	3		4	3	1	2		3	3		1			5	28	1.86667	7	7		6	5	Beta Blockers	0.4							8	1.14286	6	3		1		5		5
100	476	1	36	Dublin	Endometriosis PCOS migraine low back pain nerve damage	15	8	122	6	5	5	6	6	4	7	5	7	7	3	7	7	4	6	85	5.66667	8	7	8	6	7.25	Painkillers codeine	0.6	8	9	10	10	10	10	10	9.57143	4	1	4	4	4	7	4	7	4
100	565	1	51	Cork	Migrane	29	1	123	5	5	7	7	7	5	7	6	7	7	7	7	7	6	7	97	6.46667	6		0	1	1.75	Imagrin, Difene, tramadol	1	8	8	1	6	7	10	6	6.57143	4		2		6	2	2	1	5
100	1059	1	41	Cork	Migraine, permanent nerve damage	4	1	124	4	4	6	6	6	5	4	6	4	6	6	6	7	6	5	81	5.4	6	3	7	7	5.75	No	0	7	8		6	10	9	10	7.14286	7	7	7	7	1	1	7	7	7
100	649	1	46	Sligo	Migraine	2	1	125	5	5	6	5	6	6	6	4	6	5	6	6	7	6	6	85	5.66667	7	3	6	8	6	Paracetamol	0.3	4	6	0	7	7	7	7	5.42857	4	6	3	4	1	3	6	2	6
100	417	1	32	Waterford	Migraine	18	1	126	2	1	1	1	1	1	1	1	4	4	1	1	3	1	1	24	1.6	6	3	8	1	4.5	None exceptparacetamol	0.3	10	10	2	10	7	10	10	8.42857	4	4	4	1	5	2	4	2	2
100	20467	1	57	Meath	Fibromyalgia and migraine	40	5	127	5	6	6	4	5	5	6	5	5	6	3	4	5	4	3	72	4.8	6	2	6	5	4.75	None	0	5	7	0	7	8	4	6	5.28571	6	5	7	1	1	5	4	7	3
100	1467	1	43	Mayo	Migraine, arthritis	25	4	128	4	1	4	4	7	4	1	4	1	1	7	5	7	4	7	61	4.06667	2	2	10	0	3.5	Anti inflammatory medication	0.3	5	2	2	10	10	10	9	6.85714	7	7	7	1	7	4	4	7	1
100	703	1	52	Cork	Cluster Migraine	10	5	129	1	3	5	4	5	3	3	4	4	4	5	5	7	2	3	58	3.86667	10	0		8	4.5	Propranolol as a preventative. This is the third Preventative treatment Iâ€™m trying. Plus zomig. If a cluster loop occurs I take steroids. I	0.5	8	8		8			8	4.57143	4	4	4	1	1	1	7	4	1
100	761	1	52	Dublin	Migraine	10	5	130	6	7	7	6	7	5	5		6		7	7	7	5	6	81	5.4	3	3	3	4	3.25	Venlaflaxine as a preventative, along with Mementine.Frovex, Vimovo and paracetamol for intense pain (max 4 times per month)	0	3	5	6	7		6		3.85714	7	7	4	5	2	4	4	5	5
100	677	1	43	Meath	Migraine	7	5	131	7	7	7	7	7	7	7	7	7	7	7	7	7	7	7	105	7	8	2	3	3	4	Ajovi injections, venlafaxine,	0.8	8	8	0	5	5	5	7	5.42857	4	1	1	1	7	1	1	1	1
100	935	1	49	Wicklow	Chronic neurological pain, migraines, neck pain, back pain	7	1	132	5	5	7	6	6	6	5	6	5	6	6	6	6	6	6	87	5.8	8	4	6	8	6.5	Neurostil, solpadol, tramadol, paracetamol, phenergan, motilium	0.1	7	10	5	10	10	10	10	8.85714	7	7	7	4	1	7	7	7	4
100	829	1	52	Dublin	Migraine	0.25	5	133	5	3	6	4	5	1	3	5	5	6	7	6	1	1	2	60	4	10	5		8	5.75	Difene, antiemetic, sleeping pill, migraine meds donâ€™t work on me	0.9	10		10	10	10	10	10	8.57143	7	4	5	2	4	4	4	4	3
100	379	1	36	Dublin	Trigeminal neuralgia, New Daily persistent headache, chronic migraine	4	5	134	7	7	7	6	6	5	6	7	5	5	4	5	6	5	5	86	5.73333	7	6	6	6	6.25	None	0	7	8	0	10	6	8	10	7	5	6	5	3	3	6	6	6	3
100	422	2	35	Clare	New Daily Persistent Headache	1	5	135	7	6	5	6	5	5	2	5	4	5	4	5	6	6	5	76	5.06667	4	3	4	3	3.5	Venlaflaxine, Vimovo	0.1	5	7	0	3	2	6	5	4	5	1	5	1	4	4	2	4	1
100	633	1	44	Waterford	Migraine	38	1	136	5	5	6	5	5	4	6	6	4	3	5	5	5	5	5	74	4.93333	7	4	6	4	5.25	Amitriptalin	0.7	2	6	0	7	4		3	3.14286	6	5	4	1	5	3	5	6	2
100	1264	2	35	Meath	GNE Myopathy	2	4	137	6	7	7	6	7	7	7	7	7	7		5	7	7	7	94	6.26667	5	5	3	5	4.5	Personal training / Physiotherapist / Exoskeleton	0.8	4	2		2	0	8	2	2.57143	7	7		4	4		7	7	1
100	689	1	57	Dublin	New daily persistent headache/migraine	10	5	138	5	5								5	3	3	4	5	4	34	2.26667	6	6	6	6	6	None at the moment	0	8		8		5	8	10	5.57143	7	4		1		3		4	1
100	463	1	26	Tipperary	Migraine	19	5	139	7	7	7	7	7	7	7	7	7	7	4	5	7	7	1	94	6.26667	7	3	5	5	5	Nothing at the moment. I've come off all my migraine meds and painkillers (recommended by neurologist) until my next appointment. I only take paracetamol when it's above level 7	0	6	7	1	5	3	9	6	5.28571	4	5	4	1	5	2	4	4	1
100	412	1	41	Dublin	Fibromyalgia, IBS, Vestibular Disorder	6	1	140	7	6	6	6	6	2	3	5	5	6	6	7	5	4	6	80	5.33333	8	3	5	7	5.75	Low dose Naltrexobe, Ponstan, Solpadeine	0.2	10	10	8	10	8	10	6	8.85714	4	1	6	1	4	5	3	5	2
100	1943	2	44	Dublin	Cauda Equina Syndrome	2	5	141	1	3	5	2	5	1	3	2	5	2	2	1	2	1	5	40	2.66667	3	1	3	1	2	Rehab twice a week. Paracetamol. Baclofen. Pregabalin	0.2	2	5	1	3	4	3	8	3.71429	7	1	7	4	1	6	4	7	3
100	553	1	44	Down	Migraine	3	1	142	7	7	7	7	7	7	7	7	7	7	7	7	7	7	7	105	7	6	4	3	5	4.5	Venlafaxine, propanolol, Botox, massage	0.6	10	10	2		10		10	6	7	1	7	4	1	7	2	7	1
100	1068	1	44	Dublin	Migraine	24	1	143	4	4	4	4	7	4	4	1	4	1	4	1	7	5	4	58	3.86667	5	7	8	3	5.75	Sumatriptan 100 mg	0.8			7	4	0	10	5	3.71429	7	7	7	1	1	7	7	7	1
100	670	2	47	Dublin	Chronic pain lower back, crushed discs	17	3	144	3	3	6	5	4	3	5	2	5	1	2	3	2	3	2	49	3.26667	8	8	7	7	7.5	Tramadol, valium		7	8	4	4	8	8	8	6.71429	5	5	5	6	6	5	5	5	1
100	399	1	46	Cork	Rheumatoid arthritis and osteoporosis	37	1	145	1	1	5	1	4	2	3	1	3	2	1	1	7	2	2	36	2.4	6	2	3	2	3.25	Pain killers and immune suppression	0.5	2	8	5	5	5	5	6	5.14286	7	3	6	3	1	6	5	5	3
100	500	1	50	Cork	Hip pain	2	1	146	3	3	7	6	5	3	6	5	5	5	7	6	7	4	6	78	5.2	6	6	7	4	5.75	None	0	6	6	8	7	1	4	2	4.85714	7	1	7	1	1	7	1	7	1
100	496	2	38	Cork	Neck pain	20	1	147	2	2	2	2	4	4	5	2	2	1	5	6	6	2	5	50	3.33333	1	0	3	1	1.25	Chiropractor and medication	0	1	2	0	1	1	7		1.71429	6	1	7	1	2	7	5	6	1
100	728	1	48	Dublin	Chronic migraines, post viral fatigue	4	5	148	6	5	7	5	5	5	7		6	5	6	6		5	5	73	4.86667	7	3	4	4	4.5	Topomax Duoloxotine Botox	0.4	8	8	8		7		7	5.42857	4	3	4	1	3		2		2
100	895	2	66	Cork	Rheumatoid arthritis	2	6	149	7	7	7	7	7	7	7	6	6	6	5	5	6		7	90	6	0	0	0	0	0	Methotrexate	1	0	0	0	0	0	0		0	7	1		1	4	7	4	7	1
100	471	1	31	Wicklow	Fowlers syndrome and insertital cystitis	12	3	150	5	7	7	7	7	4	7	7	7	7	7	7	4	7	7	97	6.46667	10	10	6	8	8.5	Steroid injections botox injections Amitriptyline Naprosyn tramdol Paracetamol	0.6	10	10	6	10	7	10	10	9	4	1	4	1	7	7	1	4	5
100	817	1	30	Longford	Osteoarthritis, Fowler's Syndrome	6	3	151	7	6	7	7	7	4	5	7	6	7	7	7	7	6	7	97	6.46667	6	3	4	6	4.75	Urinary diversion surgery. Botox. Steroid injections. Recently ceased OxyNorm, currently trying different NSAIDs.	0	10	10	10	10	10	7	10	9.57143	4	7	2	7	1	2	7	1	7
100	659	1	32	Kildare	Fowlerâ€™s syndrome, myasthenia gravies and pelvic pain	11	3	152	1	1	5	5	5	2	4	2	3	3	2	3	6	2	3	47	3.13333	9			8	4.25	Tramadol and antispasmodic tablets	0	8	7	9	8	7	9	6	7.71429	5	4	4	4	4		4	4	4
100	1972	2	36	Cork	Back pain	12	1	153	4	2	4	4	4	4	4	4	5	4	4	4	7	4	4	62	4.13333	5	0	4	2	2.75	Ibuprofen	0.9	6	4	4	3	2	7	4	4.28571	5	2	7	1	4	4	4	4	2
100	1133	2	56	Dublin	foot amputation. shoulder replacement. broken right leg. broken right anckle multiple places. blind right eye (14 eye operations). ruptured both ear drops, surgery right inner ear, one inner ear bone replaced with part take from skull)	16	4	154	7	6	6	5	6	5	5	7	5	7	6	6	6	5	6	88	5.86667	7	6	6	5	6	I've stopped most. can't take them for 16 years, so now I just accept and put out of my mind.	0.5	2	2	4	4	1	6	2	3	7	6	7	2	2	7	6	7	2
100	536	1	56	Dublin	Fibromyalgia chronic fatigue	30	1	155	4	5	6	6	6	5	4	5	4	5	5	5	6	4	6	76	5.06667	6		6		3	Vimovo, lipanotil, hrt, paracetamol	0.5	7		8				10	3.57143	7	6		7	1	7	7	7
100	433	1	39	Dublin	Migraine, long covid, lower back pain	8	3	156	6	6	6	6	6	6	6	6	6	6	6	7	7	6	5	91	6.06667	4	2	4	3	3.25	chiropractic, massage therapy, osteopath, physio	0.7	3	5	3	4	2	0	2	2.71429	7	6	7	1	1	7	2	7	1
100	3102	1	60	Wicklow	Osteoarthritis, Psoriatic arthritis, Neoblast Cyst on kidney, iletis, Divirticular disease	20	2	157	7	7	7	6	7	7	7	7	6	7	7	7	7	5	6	100	6.66667	8	5	6	7	6.5	Biological drug Cosentyx, Sulfasalazine, prednisolone, ixprim, paracetamol	0.6	10	5	9	7	5	9	8	7.57143	4	1	7	1	1	5	2	5	2
100	466	1	48	Waterford	Bladder pain	15	13	158	7	7	7	7	7	5	5	6	7	7	6	4	7	6	6	94	6.26667	9	1	7	5	5.5	Buscopan	0.8	9	9	10	10	10	9	9	9.42857	7	1	7	1	1	4	4	5	3
100	846	1	58	Dublin	Rheumatoid Arthritis, Systemic Lupus	33	2	159	7	7	7	7	7	7	7	7	7	7	7	7	7	7	7	105	7	3	0	5	3	2.75	Solpadeine	0.8	3	3	0	3	3	5	3	2.85714	4	1	4	1	4	4	1	1	1
100	369	1	44	Dublin	Hip wear and tear	2	1	160	5	5	5	5	5	3	4	5	5	3	5	5	6	4	3	68	4.53333	2	2	3	0	1.75	Mobility exercises	0.7	5	7	7	6	6	4	7	6	5	4	5	1	5	3	3	4	1
100	1523	1	67	Dublin		4	2	161	6	6	7	6	6	6	6	5	5	6	6	4	7	6	6	88	5.86667	10	10	8	10	9.5	Metratroxate & paracetamol	0.2	10	8	10	10	10	7	10	9.28571	7	7	7	1	4	7	7	7	1
100	765	1	64	Dublin	Osteoarthritis	45	1	162	4	4	6	7	4	4	4	4	7	5	2	4	5	4	4	68	4.53333	6	3	4	3	4	Analgesia, splints, gloves, writing aids	0	6	0	1				8	2.14286	7	4	4	1	4	4	2	4	4
100	1048	1	40	Cork	Chronic migraine, chronic fatigue syndrome, fibromyalgia	15	1	163	5	5	6	6	7	6	6	7	7	7	6	7	7	4	4	90	6	5	3	4	4	4	Lyrica, Atenelol, Clonidine, Buscopan, Ajovy, Botox, Ibuprofen, Paracetamol	0.5	10	4	10	10	7	4	6	7.28571	7	4	7	2	4	2	2	3	2
100	1132	1	48	Dublin	Osteoarthritis, lower back pain, joints pain, pelvic pain	22	1	164	4	5	4	4	5	5	4	4	4	4	3	4	4	2	3	59	3.93333	8	8	8	9	8.25	Paracadmol	0.7	8	6	10	10	2	10	8	7.71429	4	2	4	1	1	4	1	1	1
100	514	1	31	Dublin	Migraine, low back pain	2	1	165	3	1	4	1	1	1	1	1	1	1	1	1	1	1	3	22	1.46667	9	3	5	5	5.5	Amitripyline	0.1	5	10	4	9	10	10	10	8.28571	4	1	1	1	7	1	1	1	1
100	1795	2	58	Kilkenny	Osteoarthritis	3	4	166	7	7	5	7	7	7	4	7			6	7	7	7	3	81	5.4	8	8	8	9	8.25	Difene 75ml plus solpadeine	0.3	10	7	9	7			6	5.57143	5	5	7	1	3	4	4	5	1
100	1010	1	35	Dublin	Fibromyalgia, migraine, IBS, prolapsed cervix, psoriasis, HS	25	1	167	1	1	2	1	4	1	1	1	4	2	3	1	1	1	2	26	1.73333	9	7	7	9	8	Antidepressants and pain killers also on vitamin D	0.4	8		8		6			3.14286	4	1	4	1	1	1	1	1	1
100	2274	1	30	Dublin	Psoriasis arthritis and chrons disease	6	1	168	3	1	4	4	4	4	4	4	3	3	3	4	3	3	3	50	3.33333	2	2	4	0	2	Anti inflammatory and injection once a month	0.5	3						4	1	7	4	4	1	4	4	5	5	3
100	3444	1	68	Antrim	Low back pain/ sciatica	6	1	169	4	3	3	1	2	2	1	3	2	2		1	1	2	2	29	1.93333	8	1	6	4	4.75	Paracetamol/ ibuprofen	0.5	5	7	9		4	5	8	5.42857	3	1	4	7	4	1	1	2	7
100	624	1	44	Galway	Sphincter od oddi dysfunction, arthritis, chronic migraine cluster headaches, sciatica, sinus issues	34	1	170	7	7	7	7	7	4	7	7	7	7	7	7	7	7	7	102	6.8	10	6	8	9	8.25	Tried all meds for all condition. Nerve block scheduled for sciatica. Procedures set up for spincter of oddi dysfunction. Left migraine clinic in galway as they refused to listen to me and kept trying botox when not working. Attened them 11 years so now going private for hopefully better treatment..	0	10	10	10	10	10	10	10	10	7	1	7		1	7	1	7	1
100	714	2	71	Limerick	Advanced Metastatic Prostrate Cancer	0.75	1	171	7	7	7	6		7		7		6		7		6	7	67	4.46667	5	2	3	3	3.25		0.8	8	2	9	8	2	2	7	5.42857	7	2	7	1	3	6	6	6	1
100	519	1	34	Cork	Pelvic pain and back pain	3	4	172	3	4	5	7	5	4		4			3		5	6	5	51	3.4	7	3	5	3	4.5		0.6		4	6	5	2	4	6	3.85714	6	1	5	1	1		4		1
100	1188	1	44	Cork	Bilateral occipital neuralgia & Cervical radiculopathy	12	3	173	5	6	6	5	6	6	6	6	5	5	5	5	3	6	6	81	5.4	5	2	4	2	3.25	Depending on the amount of activitity I do and if neuralgia or CR flares meds can include paracetamol, difene, ixprim, palexia, valium. I receive radio frequency ablation twice a year or nerve block injections.	0.6	5	5	2	5	6	8	5	5.14286	7	4	7	2	1	7	3	7	2
100	27414	1	60	Cork	Quadraaquina	20	1	174	4	6	7	7	6	7	7	7	7	6	6	7	6	7	7	97	6.46667	5	2	5	5	4.25	Lyrica , solpadol.	0.6	6	7	8	6	4	7	5	6.14286	7	5	7	1	4	7	6	6	4
100	801	1	48	Cork	Sjogrens synddrome and whiplash	15	1	175	5	3	5	4	6	1	4	5	5	2	6	7	7	4	6	70	4.66667	6	3	5	1	3.75	I rqrelt use medications however if at nightt i caant sleep i sometimes will use voltorol or ibuprofen to easse pain. I mainly use preventtiin such as yoga, shiatsu chair and a pressure point mat to ease tension and pain. Pain in my joints from sjogrens lasts for a few days and will go again itself. I dont take medications for that as i dont want to bexome reliant on them	0.6	4	2	2	2	2	6	6	3.42857	7	1	7	1	1	6	3	6	3
100	528	1	29	Monaghan	Endometriosis	5	1	176	4	2	6	4	7	2	4	3	5	4	4	3	1	4	5	58	3.86667	8	0	6	7	5.25	Anti inflammatories	0.8	10	10	8	10	5	7	7	8.14286	6	7	4	1	4	4	7	4	1
100	794	1	52	Dublin	Arthritis in the knees	3	6	177	6	6	6	5	6	5		5	6	6	6	6	6	6	6	81	5.4	6			4	2.5	Plasma injections	0.4	6	6	7	6	2	7	7	5.85714	7	7	7	3	2		7	7
100	30189	2	56	Kildare	Cervival dystonia	3	5	178	6	5	5	4	4	6	4	5	5	5	4	4	3	4	4	68	4.53333	6	5	7	5	5.75	Botox injections into my neck muscles evey 3 months	0.4	5	5	4	8	4	6	4	5.14286	4	4	4	2	1	4	4	2	1
100	623	1	30	Waterford	Endometriosis Bulging discs	12	1	179	2	6	7	2	1	1	1	1	1	1	4	1	4	1	1	34	2.26667	8	6	6	8	7	Anti inflammatory and paracetamol	0.4		7		10		10	10	5.28571	7	4	3	6	5	4	3	1	5
100	403	1	18	Kildare	Migraine, new daily persistent headache	2	5	180	5	5	5	5	5		3	4	5	3	5	4	6	3	4	62	4.13333	8	5		6	4.75	None - failed all preventative medications	0	9	7	1				9	3.71429	6	6	5	4	1	4	4	4	4
100	446	1	27		Migrane	10	5	181		5	5	5	3	5	5	5	3	3	2	2	3	3	3	52	3.46667	7	3	5	4	4.75	Botox, buplex		4	7	4	4	6	8	6	5.57143	5	5	4	5	4	4	5	3	4
100	1091	1	48	Mayo	Hemiplegic migraine	1	5	182	5	5	3	5	5	4	5	5	5	3	3	3	3	5	5	64	4.26667	6	3	6	4	4.75		1	8	9	10	9	10	7	10	9	5	7	6	6	1	6	7	6	4
100	468	1	37	Limerick	Migraine	7	1	183	4	5	7	6	7	6	6	6	5	5	5		1	5	6	74	4.93333	4	2	5	3	3.5	Topamax and zomig and panadol extra	0.7	3			4	4	3	8	3.14286	4	1	4	1	3	4	4	4	1
100	901	2	64	Cork	Parkinson's	5	4	184	2	2	4	3	2	3	4	5	5	5	3	3	3	4	3	51	3.4	8	6	7	8	7.25		0	6	3	6	7	3	9	2	5.14286	7	2	6	1	1	7	2	6	2
100	392	1	43	Cork	migraine	6	1	185	7	7	7	7	7	6	7	7	7	7	7	7	7	7	7	104	6.93333	8	3	4	6	5.25	triptans, beta blockers, nerve block, physio	0.3	5	9	1	5	6	6	9	5.85714	2	6	4	3	4	5	3	4	5
100	367	1	29	Wicklow	Chronic migraine and back pain	12	5	186	7	7	7	7	7	7	7	7	7	7	7	7	7	7	7	105	7	10	10	10	10	10	Alot	0	10	10	10	10	10	10	10	10	7	7	7	4	4	7	1	4	4
100	441	1	43	Tipperary	Migraine	0.25	1	187	3	2	4	3		2									3	17	1.13333	3	3	3	6	3.75	Top max,sumatriptan,nurofen	0.5				9	9	7	9	4.85714	4	4	4	4	4	4	4	4	4
100	736	2	31	Dublin	New Daily Prolonged Migraine, Migraine, Various headache diagnosis	16	5	188	4	2	2	4	5	4	4	3	4	5	4	4	5	4	3	57	3.8	3	3	7	3	4	Venlofex	0.4	2	3	0	3	0	0	4	1.71429	7	6	6	1	4	7	7	7	1
100	373	2	46	Dublin	Migraine	30	5	189	7	7	7	7	7	5	4	7	6	7	7	7	7	5	7	97	6.46667	7	0	1	4	3	Candesartan daily, sumatriptan as needed	0.5	6	6	3	7	5	6	6	5.57143	7	6	6	1	4	4	4	4	1
100	882	1	38	Tipperary	Chronic daily migrain Bulging discâ€™s in lower back	14	1	190	4	7	7	7	7	6	6	6	6	7	7	7	7	7	1	92	6.13333	6	4	5	6	5.25	Opioids triptians, anti inflammories, nerve pain medication, ajovy injection, dry needle, physio, massage, soft food diet. Iâ€™m waiting for medication (amivoig) to be approved in Ireland.	0.4	9	9	7	10	7	7	10	8.42857	7	1	4	1	5	2	2	4	1
100	755	1	42	Tipperary	Migraine with NDPH, Fibromyalgia	2	1	191	7	7	7	7	7	7	7	7	7	7	7	7	7	7	7	105	7	8	6	7	6	6.75	CGRP, Venlafaxine, Amitriptyline, Difene and Paracetamol (Max 7 days a month), Stilnocht	0.8							10	1.42857	7	4	4	1	1	7	7	7	1
100	685	1	31	Galway	Hemiplegic migraine, endometriosis	4	5	192	2	2	4	2	2	1	1	2	4	2	1	1	4	1	1	30	2	5	3	6	3	4.25	Botox & triptans for HM and progestogen only pill for Endometriosis	0	3	5	0	3	3	1	2	2.42857	7	4	4	1	1	5	5	5	4
100	1041	1	49	Wicklow	Lipo-lympoedema, migraine, osteoarthritis, low back pain, neck nerve pain post 2 level Fusion	33	1	193	2	2	3	4	4	2	2	4	4	4	3	6	6	4	4	54	3.6	8	5		6	4.75		0.2	8	9	9			9	10	6.42857	6	6	5	1	1	6	5	5	1
100	481	2	58	Kilkenny	Head	30	1	194	4	4	4	4	4	4	4	4	4	4	4	7	1	7	7	66	4.4	10	10	10	5	8.75	Blockers	0.6		10	8	10		10	10	6.85714	1	1	1	1	1	4	4	4	4
100	780	1	53	Westmeath	Fibro, migraine, osteoarthritis, spondylitis me/chronic fatigue	30	1	195	2	2	2	3	3	2	2	2	2	2	2	2	2	4	1	33	2.2	6	3	7	4	5	Diclac tablets and cream, paracetamol amnytriptaline	0.5	10	3	10	10	10	10	7	8.57143	4	4	1	3	1	1	7	4	5
100	619	1	29	Dublin	Migraine and potentially fibromyalgia	9	5	196	6	6	6	4	4	5	4			5	4	4	6	4	5	63	4.2	9	3	6		4.5	Propranolol, frovex, aspirin occasionally ixprim duloxtiene for anxiety and pain	0.5	5	7	4	6	3	6	5	5.14286	4	4	3	1	5	1	3		4
100	974	2	62	Dublin	Osteoarthritis from high dose chemotherapy	1	1	197	5	5	7	5	7	4	5	6	5	5	7	7	7	4	4	83	5.53333	5	2	4	0	2.75	Several	0	3	1	10	9	6	5	8	6	4	4	6	4	4	4	5	5	1
100	476	2	22	Cork	Migriane	6	5	198	1	3	3	3	3	1	1	1	2	1	1	1	7	1	1	30	2	10	8	8	8	8.5	Ibuprofen	0.3	10	10	0		9	10	10	7	1	1	1	4	4	1	1	1	3
100	963	1	33	Dublin	Migraine	16	5	199	5	5	7	6	7	6	6	6	6	5	5	6	6	5	5	86	5.73333	5	5	1	0	2.75	I take a blood pressure tablet as a preventative and an acute migraine pain tablet, zomig. I have only started the preventative 2 weeks ago		6	7	3	8	6	3	6	5.57143	4	5	4	2	6	2	4	4	4
100	757	1	58	Dublin	Osteoarthritis..debilating migraines	14	12	200	5	7	6	6	6	6	6	7	6	6	7	7	7	6	7	95	6.33333	8	9	6	9	8	Medication	0.5	10	8	9	9	8	9	10	9	6	4	4	2	3	5	1	4	1
100	691	1	48	Dublin	Complex Migraine with Aura; Vestibular Migraine; New Daily Persistant Headache woth Vestibular System; Hiddradenitis Supprative (HS)	6	5	201		5	5	5	5	5	4	4	4	5	5	4	6	4	4	65	4.33333	7	5	6	7	6.25	Candasarten, Vimovo, Paracetemol, aldactone, metformin, amgevita, vit d, magnesium, vit b12	0.8	8	7	3	10	10	2	10	7.14286	4	2	5	1	1	6	1	6	1
100	16441	1	23	Dublin	Chronic migraine	1	3	202	6	6	7	4	6	7	6	7	5	6	5	6	7	5	6	89	5.93333	8	4	7	4	5.75	Aimovig 140mg, venlafaxine 100mg, zomig 2.5mg	0.7		8	6				8	3.14286	6	6	6	1			1	5
100	624	1	48	Limerick	Migraine	30	1	203	7	5	6	6	4	4	3	5	3	4	4	4	6	5	6	72	4.8	10	5		3	4.5	Lidocaine treatment in July	0.5		5					10	2.14286	7	1	4	1	4	4	4	4	1
100	872	1	37	Limerick	Migraine	14	1	204	1	1	1	1	1	1	1	1	1	1	1	1	1	1	1	15	1	7	2	3	2	3.5	Topamax 125mg every day, ibuprofen, imigran	0.6	5	7	6	7	7	10	9	7.28571	4	1	4	1	7	1	1	1	2
100	926	1	49	Wicklow	Chronic neuropathic pain, migraine, back/shoulder/neck pain	7	1	205	7	5	7	7	7	4	7	7	5	7	7	7	7	7	7	98	6.53333	8	8	6	10	8	Neurostil, solpadol, tramadol, paracetamol	0.1	7	10	6	10	9	8	10	8.57143	7	6	7	5	2	7	6	7	5
100	860	2	69	Cork	Rheumatoid artrithis. Igg4 disease. Migraine.	15	1	206	4	7	7	7	7	7	7	7	7	7	4	7	7	7	7	99	6.6	7	7	7	6	6.75	Otc. Solppadol tramadol. Paracetamol. Etc + various ra meds which change over time	0.5	8	7	6	5	1	7	8	6	7	4	7	1	1	7	7	7	1
100	600	1	41	Dublin	Osteoarthritis and migraine	10	1	207	6	6	7	7	7	7	7	6	7	7	7	7	7	7	7	102	6.8	6	0	4	3	3.25	Over the counter ibuprofen and paracetamol	0.9	3	9	0	3	0	4	7	3.71429	7	1	7	1	5	5	3	4	1
100	638	1	51	Dublin	Migraine	10	5	208	7	7	7	6	7	6	5	7	6	6	5	7	7	7	6	96	6.4	7	2	4	5	4.5	Triptans for acute relief. Venlaflaxine as daily preventative medication	0	4	6	2	6	6	6	7	5.28571	5	4	7	4	1	6	4	6	4
100	572	1	52	Leitrim	Fibromyalgia migrainelomigraine low back pain	12	1	209	1	1	3	1	1	2	1	1	3	1	2	1	1	1	2	22	1.46667	7	6	6	5	6	Paracetamol ibuprofen	0.4	8	8	8	10	8	10	9	8.71429	6	1	4	1	1	5	4	5	1
100	671	1	18	Kildare	migraine	2	3	210	3	5	6	6	7	6	5	6	6	6	6	6	7	6	6	87	5.8	8	1	3	8	5	topamax, and i had a nerve blocker and a magnesium infusion 2 months ago	0.8	8	8	6	5	3	6	10	6.57143	6	7	5	6	1	6	5	5	6
100	602	1	48	Cork	Migraine	3	1	211	5	5	7	7	7	7	7	5	6	6	7	6	7	5	7	94	6.26667	7	3	5	5	5	Solpadol	0.3	10	10	1	10	7	7	10	7.85714	6	4	5	1	1	5	5	3	3
100	594	1	33	Kilkenny	Migraine	4	1	212	6	5	4	5	5	5	4	3	4	4	4	4	4	4	4	65	4.33333	10	4	5	0	4.75	Over the counter meds	0.3	10	10	10	10	10	10	10	10	7	4	7	1	4	5	1	5	1
100	761	1	52	Cork	Migraine. 2 Failed back surgeries	40	1	213	7	6	7	4	7	5	7	7	6	6	7	7	7	6	6	95	6.33333	5	5	5	5	5	Anti inflammatories. Pain killers. Zomig for migraine	0.4	6	5	5	7	7	5	6	5.85714	7	7	7	4	1	7	7	7	4
100	579	1	41	Dublin	Migraine, possible rheumatoid arthritis, low back pain, sciatica	6	1	214	5	6	6	6	6	5	6	6	6	6	5	6	7	5	5	86	5.73333	8	3	4	5	5	Anti inflammatories	0.5				7	4		10	3	7	3	6	1	4	4	1	4	1
100	831	1	33	Meath	Endometriosis, Adenomyosis, migraine	18	1	215	3	2	2	3	3	1	1	1	2	3	4	3	3	2	2	35	2.33333	5	3	5	4	4.25	Amatriptaline, hormones, pain killers	0.9	8	5	10	6	5	3	10	6.71429	7	4	4	1	2	4	2	4	1
100	539	1	48	Galway	Migraine	4	5	216	5	2	6	2	5	2	2	2	2	5	2	2	6	2	2	47	3.13333	5	5	8	5	5.75	Botox injections and painkillers	0.3	8	9	0	5	9	9	9	7	2	2	5	1	2	5	4	4	1
100	593	1	42	Longford	New Daily Persistent Headache Disorder; Pretruding Discs L4/L5 & L5/S1	29	3	217	4	3	2	4	2	1	1	1	1	1	1	1	7	1	1	31	2.06667	7	3	5	7	5.5	Ajovy injection, venlafaxine, candesartan, desogestril rowex, vimovo, paracetamol	0.6	10	10	6	10	10	10	10	9.42857	7	4	7	3	1	7	5	7	4
100	559	1	57	Cork	Chronic migraine	8	5	218	7	7	7		7	7	7	7	7	7	6	6	7	6	6	94	6.26667	4	2	5		2.75	30mg Nortrypline nightly & 31 Botox injections every 12 weeks. Vimovo 500mg x2 as needed	0.6		3	0	10	5	2	5	3.57143	7	4	7	1	4	7	4	7	1
100	947	1	53	Mayo	Multiple scelerosis	3	9	219	4	4	4		7		4		3	5		4		5	7	47	3.13333	5		7		3	Neurostil 100 mg	0.3	4		3	3	1	8	1	2.85714	7	1		7		3	1	7	1
100	1147	1	78	Wicklow	Lichen Planus sjogrens	3	1	220	7	7	7	6	6	5	4	6	7	4	7	6	4	6	7	89	5.93333	5			4	2.25		0.8	0	0	0	3	0	4	0	1	7	5	7	1	7	7	4	7	1
100	758	1	25	Kildare	Migraine	13	1	221	1	1	5	1	4	1	3	3	3	3	4	4	4	3	5	45	3	8	2	5	2	4.25	Amatriptalene daily. Iboprufen and paracetamol	0.1	10	10	3	10	9	0	10	7.42857	7	4	4	1	4	1	5	4	2
100	1000	1	53	Roscommon	Rheumatoid arthritis	3	2	222	1	2	7	7	4	1	1	3	4	1	1	1	6	1	1	41	2.73333	9	8	7	9	8.25	Benepali weekly i inject. Plaquenil, vimovo tablets. Versatis patches. Steriod injections and tablets.	0.3	10	8	10	10	7	9	8	8.85714	7	4	7	1	1	7	4	7	4
100	489	1	23	Dublin	Chronic Migraine Syndrome	13	5	223	4	2	3	3	3		1	2	1	3	1	1	2	3	1	30	2	8	7	8	6	7.25	Awaiting Ajoovy injections- currently on â€˜failed medicationâ€™	0.4	8	10		8	10	10	10	8	7	7	7	1			7	7	4
100	417	1	29	Dublin	Chronic Headache	3	9	224	4	4	7	4	7	4	4	4		4	7	7	7	4	7	74	4.93333	5	2	5	3	3.75	Anatripaline	1	3	10	0		2	6	3	3.42857	7	7			7		7		4
100	640	1	61	Waterford	Rheumatoid, osteoarthritis osteoporosis	30	1	225	1	1	2	1	1	4	4	2	1	1		1	6	1		26	1.73333	6		6	7	4.75	Methotrexate Cimzea fostepor	0	5		0	6	0	5	7	3.28571	7	4	4	7	4	4	4	4
100	608	1	56	Donegal	Psoriatic arthritis, osteoporosis, trigeminal neuralgia	22	1	226	5	4	6	4	5	4	4	5	5	4	4	4	4	4	4	66	4.4	8	4	6	7	6.25	Skyrizi, fentanyl patch, amytipteline, lyrics, methotrexate	0.5	5	7	5	6	6	7	9	6.42857	1	1	4	1	4	4	1	4	1
100	697	1	73	Dublin	Psoriatic arthritis	22	2	227	7	7	7	7	7	7	7				7	7	1	7	7	78	5.2	4		0	4	2	Methotrexate paracetamol	0.6			5				7	1.71429	7	4	7	1	1		7		7
100	103663	2	82	Wicklow		5	3	228	4	7	7	4	6	4	7	6	7	4	7	7	7	7	7	91	6.06667	6	6	6	5	5.75	I can only take Paracetamol	0.3	6	3	10	10	0	4	5	5.42857	4	5	6	4	4	2	4	4	4
100	1661	1	57	Wicklow	Rheumatoid Arthritis , lower back pain, trapped nerve in shoulder and back &migraine	25	2	229	5	3	3		5			5			4		5		3	33	2.2	5	3	4	5	4.25	Metatrexate, Embrol injection, Ixbrim ,	0.5	6	5	3	6			5	3.57143	4	1	6	1			1		1
100	365	1	51	Wexford	Spina bifida	36	1	230	3	3	5	5	4	2	3	4	4	4	5	5	4	3	5	59	3.93333	7	5	6	7	6.25	Pain meds, anti inflammatory	0.4	8	5	7	10	8	8	7	7.57143	7	1	7	1	1	7	7	7	1
100	2960	1	59	Dublin	Osteoarthritis, lower back pain	8	1	231	1	4	4	1	4	1	1	4	1	4	1	1	5	1	1	34	2.26667	5	4		6	3.75	Painkillers	0.5	3	2	1	5	2		0	1.85714	7	4	7	1	1	7	4	7	1
100	983	1	46	Limerick	Migraine	15	1	232	2	2	7	4	4	4	4			5						32	2.13333	9	8	8	0	6.25	None	0	9	8	8		7	10	10	7.42857	7	1	4		3	7	7	7	1
100	641	1	25	Kilkenny	Migraine	13	1	233	3	3	2	5	4	1	5	3	2	3	5	4	6	5	5	56	3.73333	8	6	6	7	6.75	Two medications astillin and sertraline (daily) difene -when pain is very bad	0.2		10	0	9	8	6	10	6.14286	4	5	5	5	2	4	5	5	4
100	1159	1	78	Dublin	Low back pain, osteoarthritis	10	1	234	5	5	7	7	7	7	7	7	7	7	7	7	7	7	7	101	6.73333	7	4	7	9	6.75	no treatments just paracetamol	0.5	6	10	7	7	0	3	0	4.71429	7	7	7	1	7	7	7	7	1
100	808	1	57	Sligo	Osteoarthritis,fybromyalgia,lower back pain.	4	1	235	2	3	3	3	3	3	3	3	3	3	3	3		3	3	41	2.73333	3	2	7	5	4.25	Ixprim,palexia, lyrica	0.4	5	3	3	3	3	8	5	4.28571	4	3		6	6	5	3	5	1
100	850	2	55	Cork	rheumatoid	11	1	236	6	6	6	6	6	6	4	7	7	6	7	7	7	6	7	94	6.26667	8	8	5	6	6.75	ixprim	0.3	6	8	6	6	8	7	6	6.71429	7	1	7	1	4	7	5	7	1
100	1945	1	39	Wicklow	Fibromyalgia, mastectomy and axillary lymph nodes removal, neuropathy, lymphoedema	17	11	237	5	6	7	5	6	7	5	7	6	6	5	5	7	3	6	86	5.73333	9	5	7	8	7.25	Arcoxia 90mg, paracetamol, gabenpentin 300mg twice daily, manual lymph drainage	0.7	8	10	7	10	10	7	9	8.71429	1	1	1	1	3	1	1	1	4
100	588	1	47	Kildare	Fibromyalgia, osteoarthritis,neck and back pain and recurrent UTIs	2	1	238	2	2	2	1	1	3	4	3	2	1	3	1	1	1	1	28	1.86667	6	1	5	7	4.75	Lyrica, ixprim,mollipaxim	0.3	10	10	5	5	10	10	6	8	4	1	4	1	1	4	1	4	4
100	1102	1	44	Cork	Psoriatic Arthritis, Fibromyalgia, ME, Migraine, Peripheral Polyneuropath	22	2	239	6	6	5	4	5	5	6	2	3	5	5	5	5	5	4	71	4.73333	6	3	5	3	4.25	Ixprim, Lyrica, Cymbalta, Amitiptyline	0.7	7	3	8	8	3	7	7	6.14286	1	4	1	3	5	2	3	2	4
100	1810	1	65	Mayo	Neurological pain/ lower left side related to coccyx	7	4	240	6	6	6	6	6	6		6	6	6	6	6	2	6	6	80	5.33333	3	0	5	1	2.25	Amytriptyline, Neurontin, Versatis PRN, Rivotril PRN, also go for Accupuncture very occasionally	0.8	0	0	0	0	2	0	1	0.428571	7	1	7	1	1	7	1	7	1
100	1220	2	71	Dublin	Haemochromatosis	6	1	241	1		7	1	7	1	1	4	5	5	4	1	4	5	5	51	3.4	7	1	5	1	3.5	Paracetamol	0.2	7	1	9	2	1	1	5	3.71429	2	1	4	1	3	4	4	3	1
100	64811	1	83	Dublin		10	1	242	1			4	4	3	4	6		4		7	4	3	2	42	2.8	9			10	4.75	Panadol	0.1	8		6	7		1		3.14286	4	4		1				4
100	527	1	69	Dublin	osteoarthritis, scoliosis	10	1	243	7	5	7	7	7	6	7	6	7	7	6	6	7	6	5	96	6.4	8	2	6	9	6.25	Vimovo; paracetamol. Acupuncture/massage.	0.6	7	5	1	8	1	5	8	5	7	1	7	1		6	1	6	1
100	935	1	56	Mayo	fibromyalgia	16	4	244	4	7	7	7	7	6	6	5	7	6	7	7	7	7	7	97	6.46667	4	1	3	3	2.75	None other than physio for specific non related realignment work but helps with overall fybromyalgia issues.	0.4	7	3	5	1	5	3	4	4	6	4	7	2	4	7	2	7	2
100	904	1	65	Dublin	Osteoarthritis, PMR	2	2	245	7	7	7	7	7	7	7	7	7	7	7	7	7	7	7	105	7	5	5	5	5	5	Methotrexate	1	10	7	10	9	0	7	7	7.14286	7	4	7	1	7	7	7	7	1
100	390	2	31	Limerick	Ankylosing spondylitis	12	3	246	7	7	7	7	7	7	7	7	7	7	4	5	7	4	5	95	6.33333	2	1	2	1	1.5	Enbrel injections weekly. Arcoxia tablets when neccessary	0.8	2	0	1	1	0	4	1	1.28571	7	4	7	2	1	7	5	7	2
100	533	1	37	Kilkenny	Migraine	25	5	247	6	6	7	6	7	6	7	7	7	6	7	7	7	6	6	98	6.53333	8	4	6	7	6.25	Ajovy injections, venlafaxine, frovex when i hace attacks and tramadol to break pain	0.5	7	8	6	0	7	10	6	6.28571	4	1	1	1	1	2	1	1	4
100	543	1	42	Galway	Rheumatoid arthritis	1	2	248	7	7	7	6	7	6	6	7	7	6	7	7	7	7	7	101	6.73333	6	3	5	4	4.5	Duloxetine	0.7	4	3	1	4	1	2	2	2.42857	7	1	6	1	1	6	4	5	1
100	890	1	75	Dublin	Rheumatoid arthritis, peripheral neuropathy	11	2	249	5	6	7	7	7	7	7	6	6	7	7	7	7	6	7	99	6.6	2	0	3	1	1.5	Enbrel to reduce RA inflammation, low dose amitriptyline at night for neuropathy pain	0.9	1	3	2	1	0	4	1	1.71429	5	3	4	2	4	4	5	5	6
100	824	1	73	Leitrim	Chronic back pain arthritis in the facia joints	30	1	250	7	7	7	7	7	7	7	7	7	7	7	7	7	7	7	105	7	6	3	6	4	4.75	MST CONTINUS 30MG IN MORNING. 10MG EVENING NEURONTIN100MG Morning Oramorph as needed up to 3 x dailyy	0.6	5	4	3	4	4	4	4	4	7	4	7	2	4	7	5	6	2
100	1550	1	44	Cork	fibromyalgia,psoriatic arthritis,tmj	22	3	251	7	7	7	7	7	7	7	7	7	7	7	7	7	5	7	103	6.86667	5	3	6	3	4.25	tramadol 100mg slow release one twice a day, paracetemol 4 twice a day, vitifin one twice a day,prothiaden 1 a day. hydrotherapy excercises, periferal nerve pain injections twice a year	0.5	4	4	7	10	9	7	7	6.85714	7	4	6	3	1	7	6	6	2
100	599	2	58	Dublin	Low back pain, pain in. Testicle	40	4	252	7	7	7	7	7	7	7	7	7	4	7	7	7	7	7	102	6.8	8	3	5	5	5.25	Physio, acupuncture, pain injections, electro pulse treatments, drugs. Stretching	0.3	6	6	9	7		6	7	5.85714	4	7	7	1	4	7	7	7	1
100	768	1	42	Antrim		2	1	253	7	7	7	7	7	6	6	6	6	7	7	7	7	6	7	100	6.66667	7	3	7	4	5.25	Antiimflammotries, P.I.P, muscle relaxer, pain killers	0.4	8	6	6	6	6	7	8	6.71429	5	5	6	4	4	6	6	6	5
100	1755	1	59	Dublin	Fibromyalgia, gluteal tendonopathy, myofascial pain in my upper back and neck.	11	1	254	3	4	4	4	5	3	4	3	3	3	4	5	5	3	3	56	3.73333	5	3	5	5	4.5	Gabapentin. I attend a private physiotherapist regularly.	0.5	3	4	4	4	5	4	5	4.14286	7	3	7	1	2	6	5	7	2
100	457	1	46	Limerick	Endometreosis	10	8	255	1	1	7	7							4	4	4	2	5	35	2.33333	6	5	5	5	5.25	Decepatyl & livivial. Nurofen, heat patches	0.2	10	3	5	0	4	10	4	5.14286	4	1	4	1	4	1	4	4	1
100	988	1	57	Laois	Osteoarhtritis, fibromyalgia,	4	1	256	1	2	2	2	2	1	1	2	2	2	2	2	2	2	2	27	1.8	5	4	5	6	5										0	7	2	6	2	4	7	4	7	1
100	934	2	80	Wicklow	body stiffness	2	1	257	4	7	7	7	7	4	7	7	7	7	7	7	7	7	7	99	6.6	1	1	1	1	1	Nothing to aid my stiffness	0	0	0	0	0	0	0	0	0	7	1	7	1	1	7	1	7	1
100	493	2	40	Dublin	Psoriatic arthritis and Fibromyalgia	15	2	258	6	6	7	4	6	7	6	6	7	7	6	6	7	4	6	91	6.06667	7	4	5	3	4.75	Solpadol, tramadol and molipaxin	0.8	5	7	6	6	6	7	5	6	7	4	7	2	2	7	4	7	2
100	585	1	40	Dublin	Chronic migraine, fibromyalgia	8	1	259	5	6	5	6	6	5	5	6	6	6	5	5	6	5	5	82	5.46667	9	3	7	7	6.5	Paracetamol Ibuprofen	0.2	9	9	9	10	9	9	9	9.14286	7	7	6	7	4	6	6	5	7
100	564	1	50	Kildare	Chronic lower and mid back pain. Psoriatic arthritis	5	3	260	3	3	5	4	2	3	2	2	2	1	2	2	6	2	2	41	2.73333	6	4	6	4	5	Ixprim Baclofen. Waiting for steroid/Botox injection	0.2	7	4	7	9	5		5	5.28571	7	3	6	4	3	5	5	6	4
100	427	1	46	Cork	Psoriastic arthritis, ehler danlos	6	2	261	4	6	5	5	5	3		6	6	5	4	3	7	5	4	68	4.53333	4	2	3	3	3	Hulio Injections and paracetamol	0.3	4	6	6	4		4	3	3.85714	6	4	4	1	1	4	4	5	1
100	1065	1	67	Dublin	Osteoarthritis Back pain	15	1	262	4	4	4	4		4	1	4	5	2	4	4		2	1	43	2.86667	7	7	6	6	6.5	Difene Paracetamol Solpadeine	0.1	8		5	10		9	9	5.85714	4	2	4	1	4	4	3	4	5
100	513	1	62	Meath	Fibromyalgie	10	1	263	4	4	2	3	2	3	2	3	2	2	2	2	5	2	2	40	2.66667	6	4	4	7	5.25	Lyrica	0.3	7	8	5	8	5	5	6	6.28571	6	1	5	1	4	7	4	4	1
100	581	1	47	Dublin	Rheumatoid Arthritis	2	2	264		5	6	2	7	3	2	6	7	5	6	6	6	5	5	71	4.73333	9	6	7	8	7.5	Elrezi Biologic Injections	0.1	7	8	10	7	10	10	10	8.85714	3	1	2	1	5	2	2	3	2
100	625	1	44	Wexford	Rheumatoid arthritis , pelvic pain due to nerve and ligament damage which extends to legs all chronic	8	3	265	5	5	4	4	5	6	4	4	5	4	4	4	4	4	4	66	4.4	7	4	7	6	6	Pain meds , physio , rhyzolis, infusions	0.3	6	9	7	10	7	7	6	7.42857	5	4	3	3	4	4	4	4	4
100	1801	1	64	Kildare	Osteoarthritis, fibromyalgia, low back pain, migraine, Barrettâ€™s esophagus, migraine, irritable bowl	10	2	266	5	3	2	2	2	1	6	2	3		2	3	3	2	3	39	2.6	5	5		5	3.75	Eltroxon 100 mg, Esomeprazole 40 mg by two, Stilnoct 10 mg by one, Gabapentin 300mg by 3 times a day, paracetamol 500 mg as needed, Amitriptyline 25 mg by one a day, Ideos 500 mg by one a day , Gaviscon as needed	0.6	8	8	6	8		7	8	6.42857	6	2		1	4	7	4	6	1
100	781	1	63	Kerry	Rheumatoid artritis , sciatia	15	1	267	4	6	5	4	5	7	5	5	7	4	7	7	7	6	6	85	5.66667	6	4	8	4	5.5	Anti inflammatory	0.3	10	10	10	10	10	8	10	9.71429	4	3	4	2	4	4	2	4	7
100	891	2	39	Dublin	Chronic neck pain	3	4	268	3	6	7	3	7	3	2	5		4	4	7	7	5	5	68	4.53333	6	3	4	6	4.75	Physio work on shoulders and neck	0		5	0		1		3	1.28571	7	4	7	2	4	7	7		1
100	513	1	41	Carlow	Rhemothoid artritris	10	4	269	5	7	7	7	7	7	7	7	7	7	7	7	7	7	7	103	6.86667	7	7	7	7	7	Pain meds physical therapy	0	8	10	10	7	7	10	8	8.57143	7	4		7	1	7	7	7	4
100	1126	1	58	Dublin	Rheumatoid Arthritis	11	2	270	2	2	2	2	2	2	2	2	2	2	1	2	2	2	2	29	1.93333	7	5	6	7	6.25	Difene, Paracetamol, Solpadine. steroids.	0.4	7	9	7	7	8	9	9	8	5	4	5	2	1	4	4	5	2
100	432	1	38	Cork	Osteoarthritis spondyloarthitis sacrolitis	10	2	271	2	2	5	4	3	3	3	3	3	3	4	3	5	3	3	49	3.26667	6	7	8	7	7	Biologics paracetamol	0.3		6	6		10		8	4.28571	7	4	6	1	4	7	3	5	4
100	862	1	65	Offaly	Osteoarthritis low back pain	12	3	272	1	4	3	3	2	3	2	5	3	3	4	3	7	5	2	50	3.33333	9	8	9	9	8.75	Arcoxia	0	10	8	10	10	0	7	7	7.42857	4	1	4	2	2	4	3	4	4
100	422	1	62	Louth	Osteoarthritis. Hip pain, back pain	10	11	273	6	5	6	5	6	6	7	7	7	7	7	7	7	6	7	96	6.4		9	6	5	5	Oxycontin, oxynorm	0.3	10	9	10	10	10	10	10	9.85714	6	5	3	3	1	4	4	4	4
100	437	1	52	Kilkenny	Osteoarthritis	20	1	274	3	4	5	5	6	4	7	3	4	4	4	2	4	4	6	65	4.33333	8	3	5	3	4.75	Paracetemol and Solpadol Prn	0.6	8	8	10	10	10	10	10	9.42857	7	4	7	1	1	2	4	4	2
100	1294	1	52	Donegal	Osteoarthritis,?psoriatic arthritis, chronic lower back pain. New shoulder recently.	8	1	275	4	2	4	6	1	2	4	4	2	1	1	4	2	4	4	45	3	8	5	8	6	6.75	New shoulder recently. Waiting on knees since 2018 .living on difene, tramadol, antidepressants and sleeping pills	0.2	8	7	10	10	10	10	10	9.28571	4	1	3	1	4	4	4	3	4
100	566	1	52	Meath	Osteoarthritis	3	1	276	2	2	5	4	4	4	3	3	3	4	4	2	4	3	5	52	3.46667	6	3		7	4	Celecoxib	0		5	5	3	5	7		3.57143	7	3	7	1	1	7	7	7	3
100	931	1	40	Dublin	Psoriatic arthritis, degenerative disc disease, scoliosis, tumour, lichen sclerosis, nerve pain, hypermobility	6	1	277	5	7	6	7	7	6		5	6	6	4	5	7	7	5	83	5.53333	7	3	5	3	4.5	Lyrica, amitriptyline and duloxetine. Paracetamol, difene, difene gel prescribed when required	0.5	8		3		9	8	4	4.57143	7	5	7	1	1	7	7	7	1
100	898	1	61	Kildare	Fibromyalgai	15	2	278	6	6	6	6	6	6	6	6	6	6	6	6	7	6	6	91	6.06667	8	3	7	5	5.75	Ibrufoen. Celebrex. Paracetamol. Physiotherapy	0.6	6	2	7	7	3	9	6	5.71429	6	1	6	1	4	5	2	4	1
100	652	1	54	Donegal	Psoriatic arthritis	36	2	279	6	6	6	5	6	6	6	6	6	5	5	6	7	6	7	89	5.93333	7	7	6	7	6.75	Steroids and Solpodol efferscents tablets	0.5	8	7	8	8	5	6	9	7.28571	6	3	7	1	4	3	4	5	1
100	599	1	42	Dublin	Fibromyalgia, TMJ, migraine, low back pain	23	1	280	5	5	6	5	5	4	3	4	3	4	4	4	4	3	3	62	4.13333	7	3	5	7	5.5	Paracetamol, Ibroprufen, oxycotin	0.3	7	9	7	7	7	10	10	8.14286	6	1	4	1	1	5	4	4	1
100	474	1	23	Galway	Chronic pelvic pain , migraine , back pain , leg pain , stomach pain , nausea, weakness in my whole body , dizziness	12	3	281	1	1	7	4	2	4	1	4	1	1	1	1	4	4	6	42	2.8	8	8	9	9	8.5	Pain killers	0.1			10	10	10	10	10	7.14286	7	1	7	7	1	4	4	4	4
100	1029	1	54	Dublin	Psoriatic Arthritis	11	3	282	7	7	7	7	7	7	7	7	7	7	7	7	1	7	7	99	6.6	7	3	6	7	5.75	Rizotomy,Radiofrequency abalation,Versatis patches,anti inflammatory,Biologics,jk inhibitors,Opiods	0.5	7	4	8	8	6	10	9	7.42857	6	4	7	2	2	7	4	6	1
100	1137	1	49	Dublin	Arthritis, connective tissue disease, fibromyalgia, migraine, ibs,	8	1	283	1	4	5	4	4	1	4	3	4	4	4	4	1	5	5	53	3.53333	5	1	3	1	2.5	Vimovo, paracetamol,nifedipine,telfast, lanzoprezole	0.5	5	3	10	5	10	7	7	6.71429	7	4	7	3	1	7	7	7	2
100	759	1	48	Dublin	Inflammatory Arthritis, Fibromyalgia, scoliosis, osteopenia, migraine,	14	1	284	6	6	6	6	6	6	6	6	6	6	7	7	6	6	6	92	6.13333	10	7	8	8	8.25	Tramadol, physio, pain management programme, Tai Chi, meditation	0.7	8	10	8	10	7	10	6	8.42857	7	4	7	2	1	7	4	7	2
100	308	1	40	Galway	Psoriatic arthritis, fibromyalgia, raynauds	10	1	285	5	5	6	5	6	4	4	6	6	6	6	6	6	6	6	83	5.53333	6	4	5	5	5	Vimovo	0.1	6	0	5	9	2	8	5	5	7	4	6	2	6	4	4	4	3
100	1093	1	38	Cork	Fibromyalgia, Chronic Faigue Syndrome, Migraine,	5	1	286	2	2	2	4	2	2	2	2	2	3	4	4	4	4	4	43	2.86667	7	6	6	6	6.25	Prozac 20mg Amitriptiline 15mg Vimovo	0.3	7	9	6	7	7	8	10	7.71429	5	5	5	4	4	5	4	4	4
100	529	1	55	Wicklow	Rheumatoid arthritis	11	6	287	7	6		6	7	7	7	6	7	5	4	4	5	4	2	77	5.13333	3	1	5	3	3	Methatrexate ahumira injection	0.4	5	7	3		2	5		3.14286	7	3	7	1	1	7	4	7	3
100	587	1	43	Clare	Fibromyalgia	8	1	288	5	7	7	4	7	4	4	5	4	5	6	6	7	5	5	81	5.4	9	8	8	8	8.25	Fluoxetine, amytriptilene, low dose naltrexone, backofen, solpadine, difene suppository as necessary, diazapm in extreme case	0.3		8	3		10	7	10	5.42857	5	7	7	4	1	7	7	7	3
100	1110	1	39	Wicklow	Migraine, Neck pain (post RTA),Fibromyalgia (Feel this is a misdiagnosis), Endometriosis	8	4	289	6	6	6	6	5	5	5	6	6	6	5	5	7	5	5	84	5.6	5	2	3	5	3.75	I attend physio and have exercises at home. I use heat packs. I take Paracetamol.I use Diazepam about twice per year. I take Ibuprofen sparingly as it effects my renal function. I have trialled a number of medications unsuccessfully, Baclofen and Gabapentin. The side effects outweighed the benefit.	0.3	3	2	0	2	0	6	0	1.85714	7	1	7	1	4	4	1	4	1
100	788	1	52	Galway	Fibromyalgia, Long Covid,bulging disk	8	1	290	5	5	6	5	6	4	2	4	4	5	5	5	5	4	7	72	4.8	8	8	7	5	7	Butrans patch and Amitriptyline	0.3	8	7	10	10	8	4	7	7.71429	5	2	5	2	2	5	2	5	1
100	920	2	70	Carlow	Rheumatoid arthritis nerve damage from shingles in lower back	20	1	291	3	3	3	4	4	5	5	5	4	4	5	6	2	6	6	65	4.33333	9	9	8	9	8.75	RoActemra injection weekly Naprosyn Lioressal Vimovo	0.3	8	7	6	8	5	8	8	7.14286	7	4	7	1	7	7	7	7	1
100	605	1	69	Meath	Rheumatoid arthritis, degenerative disc disease	10	1	292	4	6	7	5	6	5	6	6	6	5	6	6	7	5	6	86	5.73333	7	3	6	6	5.5	Ixprim. Solpadeine	0.6	7	5	7	7	6	9	4	6.42857	7	4	7	1	4	7	4	6	1
100	1891	1	49	Dublin	Rheumatoid arthritis	7	6	293	1	1	3	2	1	1		1	1	1	1	1	1	1	1	17	1.13333	5	4	5		3.5	Vimovo and Diefine Gel	0.5		7	5	5	1	7	5	4.28571	4	4	4	1	1	4	4	2	1
100	714	1	50	Cork	Rheumatoid Arthritis and Myositis	8	2	294	5	6	6	5	6	4	4	6	6	4	6	6	5	7	7	83	5.53333	6	4	2	2	3.5	Methotrexate plaquenil vimova	0.6	7	6	0	6	6	6	6	5.28571	4	4	4	1	4	4	1	4	1
100	525	1	42	Cork	Occipital neuralgia, trigeminal neuralgiia	16	3	295	1	5	4	6	5	7	5	4	5	4	5	4	7	5	4	71	4.73333	5	2	3	6	4	Neuromodulation, difene, paracetamol	0.7	4	5	0	3	1	7	4	3.42857	7	4	6	1	4	1	4	4	1
100	1041	1	54	Dublin	Psoriasis Arthritus	10	1	296	6	6	7	6	6	7	6	6	6	6	6	4	6	6	6	90	6	7	3	6	5	5.25	Cosentyex, amitriptyline, PanadoL; dyphine spray	0.7	5	3	7	5	5	9	10	6.28571	7	4	7	3	1	7	2	6	2
100	793	1	62	Sligo	Lower back pain and knee pain	6	4	297	4	4	1	1	1	1	1	1	1	1	1	4	4	4	1	30	2	7	7	7	7	7	Panadol	0.3	5	0	5	5	0	5	0	2.85714	7	1	7	1		7	7	7	1
100	552	1	35	Kerry	Rheumatoid arthritis	4	2	298	5	5	4	4	4	4	5	5	4	5	4	4	6	6	5	70	4.66667	7	3	7	4	5.25	Methotrexate and etanercept in injectable format, occasional steroid course for pain relief	0.2	8	8	9	9	4	6	7	7.28571	5	3	5	4	1	6	6	6	4
100	704	1	61	Kerry	Osteoarthritis	15	1	299	5	5	7	5	5	5	3	3	5	2	6	5	6	5	5	72	4.8	6	2	4	2	3.5	Arcoxia Paracetamol CBDOil	0.3	7	6	6	7	8	7	7	6.85714	7	6	7	4	1	6	4	4	1
100	1211	1	37	Clare	Ankylosis spondilitys migraine, endometriosis	12	1	300	1	3	4	4	3	1	1	3	2	4	4	1	4	4	3	42	2.8	6	3	5	3	4.25	Biosimilars, nurofen, paracetamol	0.6	7	10	5	7	8	10	8	7.85714	7	7	4	7	1	7	7	4	4
100	367	1	55	Cork	Psoriatic arthritis	10	2	301	2	1	2	2	3	1	1	1	1	2	1	2	1	1	1	22	1.46667	3	3	6	4	4	Amgevita weekly injection	0	2	2	2	5	1	1	6	2.71429	7	7	7	1	1	7	7	7	1
100	1102	4	71	Dublin	Back ,hips shoulders ,ankles, neck arms	15	1	302	3	3	5	3	2	1	1	2	2	2	2	2	6	3	4	41	2.73333	8	8	8	6	7.5	Just paracetamol 500 ml	0.3	8	8	8	8	5	10	7	7.71429	7	7	3	7	7	7	7	7	4
100	840	1	49	Wexford	Rheumatoid arthritis	33	2	303	1	1	1	1	1	1	1	1	1	1	1	1	7	1	1	21	1.4	5	3	3	2	3.25	Methotrexate 10mg weekly 50mgsimponi monthly	0.9	3	3	3	2	4	6	4	3.57143	4	1	6	1	5	7	1	4	1
100	667	1	49	Kerry	CREST SYNDROME/Lupus/raynauds, autoimmune disease	0.41	2	304	6	5		6	7		7	6	7	6	5	4	7	6	6	78	5.2	7			5	3	Tracleer for circulation/raynaudsâ€¦ methotrexate injections , various painkillers and anti inflammatories	0.6		5		8	5	8	7	4.71429	7	4	7	4	1	7			3
100	569	1	44	Dublin	Psoriatic arthritis, endometriosis, poly cystic ovarian syndrome	30	2	305	7	7	7	7	7	7	7	7	7	7	7	7	7	7	7	105	7	1	0	4	0	1.25	Orencia, vitafen anti inflammatory	1	0	0	0	0	0	0	1	0.142857	6	4	4	1	3	5	4	4	1
100	1402	2	26	Dublin	Overstretch, muscle stiffness	3	10	306	6	6	6	6	6	6	5	6	6	6	4	4	7	5	4	83	5.53333	4	0	2	0	1.5	Practice my standing posture in neutral position. Do dead bug exercise and cat-cow pose. Stretch the stiff muscles and do not do further exercise on them.	0.5	0	10	0	0	0	3	10	3.28571	4	2	4	1	1	7	4	7	2
100	675	2	21	Dublin	After a knee operation in which the patella was retracked I was left with painful crepitus and a loose floating chunk of bone, both of which still bother me	2	4	307	5	6	7	7	5	4	2	5	3	4	5	5	5	4	5	72	4.8	3	0	1	0	1	Rehab exercise post surgery, still keeping up many of those exercises	0	2	2	1	1	0	0	2	1.14286	5	5	7	2	3	6	5	4	2
100	556	1	19	Dublin	Tendinopathy, Patella Alta, Inflammation	4	4	308	4	3	6	4	6	4	2	4	4	4	5	5	6	5	4	66	4.4	7	0	4	4	3.75	I have a rehabilitation programme and can take ibuprofen when needed	0.8	5	5	6	7	0	0	3	3.71429	6	7	7	2	1	6	7	4	4
100	343	1	53	Carlow	Hip pain	0.25	4	309	7	7	7	5	5	6	7	7	7	7	7	6	7	6	7	98	6.53333	8	9	5	9	7.75	Ibrubrofen			10	10	8	8	8	8	7.42857	7	6	7	4	1	7	7	7	3
100	374	3	32	Dublin	Knees	0.58	1	310	1	1	1	1	1		1	1	1	1	1	1	3	4	1	19	1.26667	5	3	4	2	3.5		0.3	5	6	6	4	2	1	6	4.28571	7	5	4	3	4	3	5	2	6
100	532	2	55	Carlow	Spinal injury, poor posture alignment and some curvature of spine, damage to cervical joints in neck,	30	4	311	7	7	7	7	7	7	6	6	6	6	6	6	6	2	6	92	6.13333	4	1	3	2	2.5	Physiotherapy, daily exercise routine, prescription painkillers	0.6	2	2	2	4	3	10	8	4.42857	7	2	7	1	4	7	6	6	1
100	941	2	21	Dublin	Low back pain (sciatica)	0.58	4	312	5	6	7	7	7	7	7	7	6	6	5	6	7	6	6	95	6.33333	3	1	3	1	2	Carrying out exercises recommended by my physio		3	4	0	2	0	0	3	1.71429	7	5	5	1	3	6	7	4	1
100	680	1	57	Dublin	Psoriatic arthritis uveitis asthma	10	2	313	3	5	6	4	6	5	6	5	6	5	4	4	4	5	4	72	4.8	6	2		3	2.75	Physio and just panadol	0.6	8	8	9		10	5	8	6.85714	7	7	7		4	7	7	7	4
100	745	2	52	Dublin	Achilles heel	20	4	314	5	6	6	5	5	4	5	5	5	4	4	3	5	3	3	68	4.53333	4	2	5	5	4	None	0	4	4		5		1	3	2.42857	6	7	6	3	5	6	7	6	3
100	673	1	37	Dublin	Fibromyalgia lower back pain	7	3	315	7	7	7	7	7	7	5	7		6	7	7	7	6	7	94	6.26667	7		5	2	3.5	Ixprim Pregabalin Teva	0.7	6	3	5	7	4	9	6	5.71429	4	1	4	1	4		1	1	1
100	489	1	35	Dublin	Low back pain	3	4	316	7	7	7	6	7	7	7	6	7	6	6	6	7	7	7	100	6.66667	8	4	7	7	6.5	Volarol gel, pain killers	0.6	6	7	7	5	5	8	7	6.42857	6	7	7	3	2	6	7	5	2
100	373	2	38	Cork	Lower back pain	3	14	317	5	5	5	3	6	2		5		3	5	5	3	3	5	55	3.66667	4	4			2		0.2	6	3	7	5	3	5	6	5	5	3	4	1	6	2	4	3	3
100	646	1	59	Carlow	Genito-femoral and ilio-inguinal neuropathy, osteitis pubis, osteoarthritis in my left hip, pudendal nerve pain	27	3	318	4	4	5	4	5	3	3	5	5	4	4	5	4	4	4	63	4.2	6	5	7	6	6	Lyrica, Tramadol, Keral, versatis patches			5	5	7	6	9	6	5.42857	7	2	7	1	1	7	6	7	1
100	1203	1	45	Cork	Lupus, fibromyalgia, cervical and lumbar spinal stenosis, Neuromyletis Optica, Osteoarthritis, Degenerative Disc Disease	20	1	319	6	6	6	5	6	6	6	5	5	5	5	6	6	5	6	84	5.6	8	5	7	7	6.75	in process of starting pain management have been on naltraxone, targin, tramadol, naprosyn, palexia, steroids and currently on rituxan	0	10	10	10	10	10	10	10	10	7	2	7	1	4	4	1	6	1
100	467	1	21	Mayo	Low back pain	2	10	320	7	6	7	5	6	7	6	7	6	6		5	6	5	6	85	5.66667	3	0			0.75		0.6	0	0	0		0	2	0	0.285714	7	2	5	1	2	6	2	5	1
100	500	1	49	Cork	Psoriatic arthritis, fibromyalgia	11	1	321	6	7	7	6	7	7	7	7	7	7	7	7	7	7	7	103	6.86667	8	6	5	7	6.5	Deltacortril, Lyrica, low dose naltrexone, actemra infusion	0.6	8	8	6	7	7	8	8	7.42857	7	3	7	1	1	7	3	7	1
100	301	1	32	Dublin	Hip pain	2	4	322	1	4	6	6	6	2	4	2	2	6	5	5	7	7	7	70	4.66667	0	6	7	0	3.25	0	0	5	0	8	0	0	8	8	4.14286	7	7	7	1	1	7	7	7	7
100	887	2	48	Dublin	Osteoarthritis	15	6	323	4	6	6	5	4	4	4	4	4	4	4	4	6	5	5	69	4.6	5	3	5	4	4.25	No treatment, take pain killers, nurofen, ibuprofen	0.4	3	5	6	5	0	0	2	3	4	2	4	2	7	4	2	3	3
100	981	1	41	Dublin	Low back pain, migrane, disc buldging,	10	1	324	4	5	5	4	4	3	3	3	4	4	4	4	5	3	4	59	3.93333	6	4	4	5	4.75	Nothing at the moment. My own exercises ans painkillers	0.2		3	1	1	0	3	4	1.71429	5	4	5	2	1	6	5	6	1
100	775	1	70	Wexford	Shoulder	2	3	325	7	7				7	7	7			7	7		7	7	63	4.2	8	8	8	8	8	Paracetamol	0.2							8	1.14286	7	7	7	7	7	7	7	7	7
100	558	2	20	Dublin	Low back pain	2	4	326	5	5	7	5	6	6	6	6	5	6	6	6	7	4	6	86	5.73333	5	4	4	4	4.25	Mobility work	0.1	4	6	0	4	0	0	3	2.42857	7	4	6	2	3	5	6	7	3
100	411	2	24	Dublin	Lower back pain	0.75	10	327	3	4		3	3		4	4	3	6		6	3	5		44	2.93333	3	0	2	2	1.75	Physiotherapy	0.3	5	0	3	2	0	3	2	2.14286	5	3	6	1	3	6	6	5	1
100	894	2	50	Dublin	Lower back pain	7	4	328	6	6	5	6		6			6		5	6	7	5	5	63	4.2	1	1	5	4	2.75	None	0						10		1.42857	4	1	4	1		1	1	1	1
100	492	2	35	Dublin	Ankle pain and knee pain	2	4	329	5	7	7	5	7	7	7	7	7	7	6	6	7	6	6	97	6.46667	2	1	3	0	1.5	Physiotherapy. I am not taking any medication	0.7	6	7	7	3	8	1	9	5.85714	7	6	7	2	2	7	6	6	1
100	523	1	54	Kilkenny	Fibromyalgia	2	15	330	3	3	3	3	3	2	2	3	3	3	2	2	6	2	3	43	2.86667	7	7	6	6	6.5	Antiinflamorities	0.5		8	7	7	7	7	8	6.28571	6	5	7	4	6	6	5	5	4
100	173918	2	61	Dublin	Low back pain	20	14	331	5	4	6	5	6		5			5	6	6	6	4	6	64	4.26667	5	3		3	2.75		0.1	4	7		4	7	1	7	4.28571	7	4	6	4		3	3	4	2
100	425	1	23	Dublin	Fibromyalgia, hypermobility	4	3	332	6	6	6	6	6	6	6	6	6	6	5	4	6	5	5	85	5.66667	6	3	4	3	4	Ketamine, low dose naltraxone, ponston, tyvense	0.8	6	7	7	9	7	8	6	7.14286	4	4	5	4	2	5	3	4	5
100	489	1	60	Dublin	Rheumatoid arthritis, fibromyalgia	6	2	333	6	6	7	6	7	7	7	7	7	6	4	6	7	5	6	94	6.26667	6	2	4	3	3.75	Otc solphedine	0.8	4	0	0	1	0	4	0	1.28571	4	4	4	1	7	2	1	4	1
100	509	1	50	Mayo	Low back pain,migraine	20	1	334	6	7	7	7	7	4	4	5	5	5	6	3	6	6	7	85	5.66667	7	2	5	7	5.25	Versatis,arcoxia,effexor,fastum gel,paracetamol,swimming,epsom baths	0.4	4	7	4	8	6	10	8	6.71429	7	4	7	1	1	7	7	7	1
100	845	1	52	Dublin	Facet joint pain in lower back, neuropathic pain, arthritis, sinus headaches, endometriosis	23	3	335	4	2	2	2	3	2	2	2	4	1	1	2	2	2	2	33	2.2	8	6	7	8	7.25	Rhizotomy every 8 months, Solpadol, valium, Amitriptyline, Versatis patches, ibuprofen	0.5	8	8	8	9	10	9	10	8.85714	4	1	2	4	4	2	1	1	7
100	1153	1	44	Clare	Endometriosis, PCOS, Osteoarthritis, Diverticular disease, Degenerative disc disease, Trigeminal Neuralgia, Occipital Neuralgia, Maignes Syndrome (low back pain and abdominal pain)	24	3	336	7	7	7	7	7	7	7	7	7	7	7	7	7	4	7	102	6.8	6	4	5	5	5	Topamax, Oxycontin, Oxynorm (PRN), Anxicalm (PRN). Nerve blocks, Botox, rhizotomies	0.6		5	5	6	5	6	5	4.57143	5	5	5	5	2	4	4	6	4
100	565	1	54	Clare	Osteoarthritis, degenerative disc disease, degenerative joint disease, fibromyalgia, heart disease, chronic migraine	11	1	337	5	4	5	4	5	3	2	3	2	2	2	3	3	3	1	47	3.13333	7	4	6	6	5.75	Prescription medications	0.6	6	5	4	8	5	7	6	5.85714	4	4	3	4	4	2	2	4	4
100	1047	1	60	Dublin	Fibromyalgia,osteoporsis,2 compressed fractures in lumber spine,ibs	28	3	338	6	7	7	6	7	7	5	7	7	7	7	6	7	6	7	99	6.6	7	7	5	7	6.5	Palexia	0.3	10	10	4	10	10	10	10	9.14286	3	1	4	1	3	4	1	4	1
100	742	1	58	Kildare	Osteoarthritis, fibromyalgia, possibly lumbar spondylitis?	8	1	339	1	1		4	4	1	4	1		4		1		2	4	27	1.8	6	4			2.5		0.4	8	8					10	3.71429	6	4	7		4	6	4	7	4
100	1048	2	71	Donegal	Osteoarthritis and lower back pain	10	1	340	1	6	6	5	5	7	6	7	7	6		6		7	7	76	5.06667	6	4		6	4	Injection	0.4	5	3			3		3	2	7	5		5			7
100	1019	1	56	Galway	Fibromyalgia	10	1	341	1	4	7	4	4	1	1	4	3	3	5	5	5	3	3	53	3.53333	8	8	8	7	7.75	Anti depressants, LDN, Anti inflammatiries	0.6	10	10	10	10	10	9	10	9.85714	2	1	2	1	2	2	2	2	2
100	766	1	51	Dublin	Ulnar nerve transposition	10	3	342	5	5	7	7	7	7	7	7	7	7	7	4	6	2	6	91	6.06667	8	5	5	8	6.5	Nerve blockersAnd painkillers	0.4	5		8		10		10	4.71429	4	4	4	7	4	4	1	3	7
100	508	1	39	Cork	Endometriosis, Adenomyosis and pcos	10	1	343	1	1	4	3	7	3	5	6	4	1	4	5	1	1	1	47	3.13333	7	9	8	9	8.25	Lyrica, buscopan and ixprim and usage of heating water bottles, blankets and belt	0.3	7	10	8	9	8	10	10	8.85714	6	4	5	1	4	1	5	2	2
100	744	1	55	Dublin	Chronic pelvic pain. Chronic UTI	3	1	344	4	4	7	4	6	5	4	5	5	6	6	6	7	5	6	80	5.33333	9			9	4.5	Vimovo and paracetamol	0.3		10	10				10	4.28571	7	6	7	1	1	7	4	6	1
100	607	1	32	Galway	Thoracic back pain	0.33	1	345	3	4	6	5	6	2	3	4	5	5	5	6	4	5	6	69	4.6	7	2	4	4	4.25	Stretching, postural exercises	0.2	4	3	0	6	0	2	1	2.28571	7	5	7	2	3	6	5	7	2
100	558	1	48	Sligo	Low back hip chest legs	30	3	346	1	1	4	1	1	1	2	3	2	1	1	3	1	3	2	27	1.8	8	8	8	7	7.75	Trigger point injections	0.2		8	10	8	10	10	10	8	1	4	4	7	1	4	7	7	7
95	1132	1	76	Limerick	Chronic low back pain. Cervical pain. Fibromyalgia	35	3	347	3	4		3				3			4		4		5	26	1.73333	8	4		7	4.75	Ixprim OxyContin PRFs approx every 4mth	0.6		4	7		4			2.14286	7	2	5	6	4	6	2	4	2
91	766	1	49	Clare	Psoriatic & back pain	2	2	348	7	7	7	7	7	7	7	7	7		7	7	7	7	7	98	6.53333	6	3	5	5	4.75	Methotrexate injections & paracetamol	0.5			7	6	5	9	5	4.57143	7	7	7	1	6	7	4
91	1047	1	35	Dublin	Adenomyosis, Endometriosis, Migraine	18	8	349	3	1	3	4	1	1	1	1	1	1	1	3	1	1	1	24	1.6	8	4	8	7	6.75	Ponstan, Tramadol	0.4	5	8	6	6	5	7	9	6.57143	7	1	7	1	1	7	1	7	1
91	518	1	35	Offaly	Enddomtriosis adenomiosis	3	1	350	4	4	4	5	5	5	5	5	5	5	6	5	4	4	4	70	4.66667	7	5	6	5	5.75	Parctamol nurofen difen	0.6	5	5	3	4	5	5	4	4.42857	5	5	6	3	1	6	6	6	1
91	435	1	39	Cork	Inflammatory Arthritis, Degenerative Disc , Undiagnosed neurological condition which consists of painful spasm, tightness and weakness (2 spinal surgeries)	4	3	351	7	7	7	7	7											35	2.33333					0										0
91	1077	1	57	Dublin	Fibromyalgia and rheumatoid arthritis and tennis elbow with hip burists	3	2	352	1	1	2	2	1	1	2	2	1	1	1	1	4	1	2	23	1.53333	5	6	6	7	6	Dmards and pain relief	0.2	6	5	5	6	5	4	4	5	7	1	7	1	1	7	1	7	1
86	559	1	30	Limerick	Juvenile Rheumatoid arthritis	14	1	353	4	5	4	3	5	4	3	5	4	5	5	5	5	4	4	65	4.33333	4	4	6	7	5.25		0.5	5	6	7	6	4	6	7	5.85714	6	4	5	2	4	4	7	6	3
86	645	2	50	Kerry	Arthritis degenerative disc disease chronic pain disorder	30	3	354	4	4	6	4	4	5	3	4	4	4	4	3	4	2	4	59	3.93333	7	4	6	6	5.75	Pain killers biological injections epidural steroid injections	0.3	7	5	8	9	7	10	8	7.71429	7	5	7	4	1	7	6	6	3
82	581	1	61	Leitrim	Osteoarthritis, rheumatoid, fibro myalgia, cervical spondylitis,	13	2	355	7	6	5	6	5	7	4	5	6	5	7	7	7	6	7	90	6	5	3	4	3	3.75	Panadol, Difene, tradol as required depending on pain. Amytryptline	0.8	6	10	4	10	6	10	7	7.57143
82	884	1	64	Wexford	Fibromyalgia and sjogrens	21	1	356	4	3	2	2	3	4	3	4	4	2	4	3	4	3	2	47	3.13333	7	3	4	5	4.75	Plaqunil steroids nurofen paracetamol	0.4	7	6	8	8	7	8	9	7.57143
82	307	1	40	Donegal	Covid vaccine	1	5	357	2	1	6	4	2	1	2	1	4	2	1	4	5	1	5	41	2.73333	3	3	5	2	3.25			4	4	7	8		5		4
82	522	2	36	Clare	New Daily Persistent Headache	1	5	358	7	5	5	5	6	6	2	5	5	2	4	4	5	3	5	69	4.6	4	3	4	3	3.5	Venlafaxine and Vimovo	0.1	3	5	0	4	5	5	4	3.71429
82	179	1	30	Kildare	Fowlerâ€™s Syndrome- chronic pelvic pain, urethral and bladder spasms	1	3	359	1	2	1	1		1	1	1	1	1	1	1	1	1	1	15	1	7		3	3	3.25	Nerve blockers	1	10	10	3	10		5	9	6.71429
82	277	1	26	Dublin	Endometriosis	10	1	360	4	2	4	4	3	2		4		1	4	4	4	1	4	41	2.73333	0	0	7	10	4.25	Contraceptive pill	0.5	5	10	4	10		6	7	6
82	338	1	23	Wexford	Fibromyalgia, undifferentiated connective tissue disease and trigeminal neuralgia	6	1	361	2	2	3	2	3	1	1	3	5	3	2	3	2	3	2	37	2.46667	8	8	6	7	7.25	Physio, neurontin, solpadol, pilates, swimming, walking	0.5	6	7	5	6	5	8	7	6.28571
82	461	1	52	Cork	Osteoarthritis, connective tissue disease, degenerative disc disease, fibromyalgia	20	3	362	5	7	5	4	6	3	2	7	5	6	3	6	3	5	5	72	4.8	5	2	4	4	3.75	Pulsed radio frequency leisioning, Neurontin, Paracetamol, Keral, Palexia, Diazepam	0.5	3	5	2	7	3	7	4	4.42857
82	493	1	58	Wexford	Osteoarthritis Gout sacroiliac pain	4	1	363	5	4	4	4	4	4	3	4	3	4	3	3	3	3	3	54	3.6	8	7	7	7	7.25	Ixprim brufen	0.1	9	8	10	10	10	10	10	9.57143
82	559	1	45	Dublin		10	1	364	4	3	4	4	4	4	4	4	4	4	4	4	4	5	5	61	4.06667	8	9	8	10	8.75	Pain killers and gels and amitripline	0.9	6	8	9	9	8	10	2	7.42857
82	508	1	40	Dublin	Chronic Neuropathic Pain back and legs	18	3	365	5	6	6	3	6	5	5	7	5	6	6	5	7	6	5	83	5.53333	7	4	5	6	5.5	Prf, nerve blocks, Palexia, Tramadol, duloxetine, vimovo, norotryptylene	0.6	7	6	8	6	5	5	8	6.42857
64	233	1	43	Limerick	Rheumatoid arteritis have terrible pain in my hips my back	2	9	366	4	1	4	4	4	4	4	1	1	1	4		4	4	4	44	2.93333
64	271	2	48	Waterford	Rheumatoid arthritis	3	3	367	6	6	7	6	6	6	6	6	6	6	6	6	6	6	6	91	6.06667
64	809	1	62	Dublin	Fibromyalgia, osteoarthritis, narrowed cervical discs in cervical	14	4	368	4	5	3	6	4	5	4		4	3	4	4	3	6	5	60	4
64	428	1	61	Laois	Arthritis Sleroderma. Sjrogen. Raynard	5	1	369	4	5	4	5	4	5	5	4	5	5	5	4	3	5	3	66	4.4
64	446	2	34	Kildare	Migraine	11	5	370	6	2	6	6	4	3	2	3	2	3	2	2	6	2	4	53	3.53333
64	411	1	51	Waterford	Ankylosing Spondylitis	20	2	371		7	7	7	7	7	7	7	7	7	7	7	7	7	7	98	6.53333
64	198	1	28	Cork	Migraine, NDPH	7	5	372	2	3	7	5	6	2	3	3	3	3	5	5	7	5	6	65	4.33333
64	194	1	55	Dublin		2	2	373	5	5	6	4	7	5	6	6	5	5	4	7	7	6	6	84	5.6
64	193500	1	71	Wicklow	Fibromyalgia, Trapped Nerve Pain, Lower Back, Hip	37	1	374	7	7	7	7	7	7	7	7	7		7	7	7		7	91	6.06667
64	808	1	21	Kildare	Hypermobility	8	1	375	3	1	2	2	2	1	1	1	1	1	1	3	7	2	1	29	1.93333
64	138	1	42	Dublin	Migraine	5	1	376	4	4	4													12	0.8
64	72403	2	53	Dublin	migraine	0.83	1	377	4	4	3	4	3	2	5	4	4	4	4	4	3	4	4	56	3.73333
64	141	1	37	Dublin	Migraine	1	5	378	5	5	7	5	7	6	7	6	7	7	7		1	5		75	5
64	511	1	50	Cork	Migraine	22	1	379	5	6	6	5	6	6	5	6	6	6	6	6	7	5	6	87	5.8
64	168	1	38	Wexford	Migraine, endometriosis, fibroids, pcos	24	1	380	4	5	5	4	4	4	4	4	4	4	3	3	3	3	3	57	3.8
64	186	1	45	Dublin	Migrane	10	1	381	4	3	6	5	7	6	5	6	6	3	6	7	7	6	7	84	5.6
64	223	1	59	Galway	Migraine	52	5	382	7	6	6	5	6	7	4	6	6	6	4	7	5	6	4	85	5.66667
64	300	1	39	Dublin	Rheumatoid arthritis, fibromyalgia, tendonitis, bursitis, migraine, back pain, hypermobility,	9	2	383	7	7	7	7	7	7	7			7	7	7	7	7	7	91	6.06667
64	411	1	60	Meath	Sarcoidosis (bone which is rare), degenerative disc disease	25	16	384	5	6	6	6	6	6	5	5	5	5	5	5	3	5	5	78	5.2
64	151	1	23	Louth	Rheumatoid Arthritis	5	2	385	6	5	7	5	7	5	7	6	6	6	4	6	7	5	7	89	5.93333
64	534	1	66	Donegal	Chronic migraine Fibromyalgia Osteoarthritis Peripheral Neuropathy	55	1	386	5	5	6	5	6	5	6	5	5	6	5	6	6	2	3	76	5.06667
64	161	3	29	Waterford	Psoriatic arthritis	11	1	387	6	6	6	6	6	6	6	6	6	6	6	6	7	6	6	91	6.06667
64	181	1	50	Tipperary	Fibromyalgia	10	1	388	3	2	3	3	5	2	2	4								24	1.6
64	628	1	42	Cork	Rheumatoid arthritis	16	2	389	4	4	4	5	4	5	3	4	4	4	4	5	6	5	4	65	4.33333
									4.54948	4.65195	5.4191	4.87895	5.17196	4.46917	4.53784	4.82973	4.83978	4.62873	4.69272	4.77067	5.2139	4.45479	4.72632	69.2391
									4.54	4.65	5.41	4.87	5.17	4.46	4.53	4.82	4.83	4.62	4.69	4.77	5.21	4.45	4.72	71.74
[truncated: 34 more columns]
